# Supplementary material for: Convergent evolution links molybdenum insertase domains with organism-specific sequences
Source: Commun Biol. 2024 Oct 18;7:1352. doi: 10.1038/s42003-024-07073-w (PMC11489736; doi:10.1038/s42003-024-07073-w)
Supplement: Supplementary file 3 — Supplementary Data 1 [file 42003_2024_7073_MOESM3_ESM.xlsx]

## Sheet: Fig.2 Bar
Fig. 2 Bar graphs in cm		* excluded values
Ammonium
wt	fun	fun-r	pla	pla-r	mam	mam-r	Δ nit-9
31.8	32.7	33.7	35.3	37.3	35.3	35.1	37.1
33.7	37.7	31.6	36.4	37.5	37.5	33.2	38.7
33.9	33	33.5	34	35	34.9	36.8	31.9
35.2	34.7	35.9	32.7	37.6	36.1	31.7	34
32	33.1	35.8	36.2	36.2	34.2	31.1	34.2
39.1	34.1	35.3	37.1	35.8	35	36.9	31.5
Nitrate
wt	fun	fun-r	pla	pla-r	mam	mam-r	Δ nit-9
33.3	34.1	16	18.2	23.7*	11.7	11	23.3
32.5	32.9	15.7	14.6	23.9*	11.2	12	15.6
32	37.8	14.3	11.3	12.2	11.8	11.5	15.9
32.8	34.8	15.2	16.1	12.5	10.8	13	22.2
33.1	33.6		10.3	17.1	10.2	11.6	18.8
	34.3
Chlorate
wt	fun	fun-r	pla	pla-r	mam	mam-r	Δ nit-9
3.8	2.5	26.8	21.1	20.5	26.4	27.8	25.5
1.2	2.2	27	17.7	23.8	28.2	30.6	31.7
2	2.2	28.1	16.6	24.3	27.8	26.4	29.2
5.8	2.5	29.6	22.9	27.3	27.3	24.8	31.8
4.9	2.5	26.1	23.4	25	22.4	31.5	33.4

## Sheet: Fig.2 XY
Fig.2 XY graphs in cm (Racetube over time)				* excluded values
Ammonium
Time [h]	wt	wt	wt	wt	wt	wt	fun	fun	fun	fun	fun	fun	fun-r	fun-r	fun-r	fun-r	fun-r	fun-r	pla	pla	pla	pla	pla	pla	pla-r	pla-r	pla-r	pla-r	pla-r	pla-r	mam	mam	mam	mam	mam	mam	mam-r	mam-r	mam-r	mam-r	mam-r	mam-r	Δ nit-9	Δ nit-9	Δ nit-9	Δ nit-9	Δ nit-9	Δ nit-9
0	0	0	0	0	0	0	0	0	0	0	0	0	0	0	0	0	0	0	0	0	0	0	0	0	0	0	0	0	0	0	0	0	0	0	0	0	0	0	0	0	0	0	0	0	0	0	0	0
24	3.4	3.4	3.7	3.7	3.3	3.8	4.3	5	4.5	4.4	4.5	4.1	4.6	4.1	3.2	3.8	3.6	3.6	4.4	4.6	5	4.5	4.7	5	6.9	5.2	4.8	4.1	4.4	4.1	4.3	4.3	4.1	4.1	4.3	4	4.5	3.6	3.7	3.9	3.3	4.4	4.5	4.1	4.1	4	3.8	4.6
48	13.4	13.6	15.1	13.7	13.5	15.6	14.4	16.1	14.4	14.7	14.2	16.9	15.1	12.7	12.8	13.4	14.9	13.4	14.7	15	14.9	14.1	16	15.5	17.6	16.2	15.5	15.7	14.5	15.6	14.7	15.7	14.3	15.4	15.3	13.9	14.6	14	14.7	13.7	12.8	16.6	15.5	15.9	13.5	14.2	13.5	14.6
72	22.6	24.3	25.1	25.3	22.5	28.1	24.4	27.6	24.2	24.9	23.7	25.9	24.4	22.2	24.3	25.4	26.8	25.7	25.4	25.9	25.8	25.3	27.2	26.9	27.6	27.6	26	28.1	26	27.3	24.8	27	24.3	26.5	25.1	24.3	24.6	24	25.2	23.3	21.8	28.2	26.7	27.7	23.2	23.6	24.2	23.6
96	31.8	33.7	33.9	35.2	32	39.1	32.7	37.7	33	34.7	33.1	34.1	33.7	31.6	33.5	35.9	35.8	35.3	35.3	36.4	34	32.7	36.2	37.1	37.3	37.5	35	37.6	36.2	35.8	35.3	37.5	34.9	36.1	34.2	35	35.1	33.2	36.8	31.7	31.1	36.9	37.1	38.7	31.9	34	34.2	31.5
Nitrate
Time [h]	wt	wt	wt	wt	wt	wt	fun	fun	fun	fun	fun	fun	fun-r	fun-r	fun-r	fun-r	fun-r	fun-r	pla	pla	pla	pla	pla	pla	pla-r	pla-r	pla-r	pla-r	pla-r	pla-r	mam	mam	mam	mam	mam	mam	mam-r	mam-r	mam-r	mam-r	mam-r	mam-r	Δ nit-9	Δ nit-9	Δ nit-9	Δ nit-9	Δ nit-9	Δ nit-9
0	0	0	0	0	0		0	0	0	0	0	0	0	0	0	0	0		0	0	0	0	0		0	0	0	0	0		0	0	0	0	0		0	0	0	0	0		0	0	0	0	0
24	2.7	2.8	2.6	2.6	3.2		4	3.9	3.9	3.7	4	3.9	2.3	1.9	1.9	2.3	0.0*		1.8	2.3	1.5	1.9	1.5		2.2	1.5	1.6	2.3	2		1.6	1.4	1.6	1.5	1.3		1.5	1.5	1.8	1.3	1.6		2.1	2.2	2.4	1.3	1.7
48	11.9	12.2	12	12.9	12.8		13.6	13.1	14.5	13.8	14	13.4	7.6	6.4	6	6.2	0.0*		11.7	5.7	4.5	5	4.4		5.7	4.7	5.4	5.9	5.4		5.2	4.7	5.6	4.7	4.7		5	5.2	5.2	5.5	5.3		6.7	6.9	7.1	6.5	6.4
72	23	22.5	22.1	23.2	24		24.3	23.2	26.7	24.5	24	23.8	11.6	11.1	10.2	10.6	0.0*		15.2	11.4	8	8.7	7.3		17.7*	18.1*	9.1	9.4	13.4		8.7	8	8.8	7.6	8		8	8.4	8.4	9.1	8.5		13.6	11.6	11.8	13.6	11.9
96	33.3	32.5	32	32.8	33.1		34.1	32.9	37.8	34.8	33.6	34.3	16	15.7	14.3	15.2	0.0*		18.2	14.6	11.3	16.1	10.3		23.7*	23.9*	12.2	12.5	17.1		11.7	11.2	11.8	10.8	10.2		11	12	11.5	13	11.6		23.3	15.6	15.9	22.2	18.8
Chlorate
Time [h]	wt	wt	wt	wt	wt	fun	fun	fun	fun	fun	fun-r	fun-r	fun-r	fun-r	fun-r	pla	pla	pla	pla	pla	pla-r	pla-r	pla-r	pla-r	pla-r	mam	mam	mam	mam	mam	mam-r	mam-r	mam-r	mam-r	mam-r	Δ nit-9	Δ nit-9	Δ nit-9	Δ nit-9	Δ nit-9
0	0	0	0	0	0	0	0	0	0	0	0	0	0	0	0	0	0	0	0	0	0	0	0	0	0	0	0	0	0	0	0	0	0	0	0	0	0	0	0	0
24	0	0	0	0	0	0	0	0	0	0	3.3	3.3	3.4	3.2	2.2	2.6	2.6	2.3	2.7	2.1	3	3.4	3.5	3.4	3.1	3.3	3.5	3.2	3	3.2	3.1	3.4	3.2	2.8	3.6	2	3.2	3	3.3	3.2
48	1	0.4	0.5	1.9	1.2	0.6	0.5	0.6	0.7	0.5	11.3	11.5	11.6	11.4	10.5	8.3	7.1	6.5	9.4	8.1	7.9	9.1	11.2	11.4	9.6	11.5	11.7	12.4	11.6	10.8	12.6	12.6	11	10.3	13.5	7.2	13.2	13.4	11.4	12.2
72	3.2	1	1.4	3.7	1.9	1.6	1.3	1.4	1.5	1.4	19.6	19.4	20.5	21.2	18.7	14.4	11.8	11.2	16.9	15.3	13.4	16.3	18.1	19.5	17.8	20	19.5	20.1	19.8	16	21.9	21.4	18.5	18	22.9	15.5	22.7	21.8	21.2	23.4
96	3.8	1.2	2	5.8	4.9	2.5	2.2	2.2	2.5	2.5	26.8	27	28.1	29.6	26.1	21.1	17.7	16.6	22.9	23.4	20.5	23.8	24.3	27.3	25	26.4	28.2	27.8	27.3	22.4	27.8	30.6	26.4	24.8	31.5	25.5	31.7	29.2	31.8	33.4

## Sheet: Fig.2 micro
Microscopic data of hyphal diameter in µm	Ammonium	wt	fun	fun-r	pla	pla-r	mam	mam-r	Δ nit-9	Nitrate	wt	fun	fun-r	pla	pla-r	mam	mam-r	Δ nit-9	Chlorate	wt	fun	fun-r	pla	pla-r	mam	mam-r	Δ nit-9
* excluded values		6.52	7.71	6.7	6.99	8.06	7.22	6.6	7.44		3.77	6.26	2.38	3.6	4.25	3.03	2.86	3.54		0	0	4.64	4.33	4.57	3.03	5.79	4.72
		6.2	7.57	6.04	5.86	8.43	6.92	5.58	8		3.71	4.35	2.54	2.74	3.23	2.16	2.85	3.15				5.01	3.99	4.15	3.32	4.49	4.42
		6.46	7.58	6.41	5.64	8.1	6.72	7.38	6.39		4.3	4.38	2.25	2.63	3.04	2.45	1.87	2.69				4.16	3.96	3.65	4.23	3.52	5.55
		6.23	6.9	5.91	7.57	7.41	6.42	6.05	6.19		2.93	4.49	2.3	4.17	3.14	2.29	1.72	2.38				3.89	3.2	3.33	3.77	4.68	3.45
		5.27	7.41	6.12	8.13	7.6	7.04	5.95	7.67		2.86	3.6	2.17	3.32	4.23	2.37	1.38	3.09				3.49	3.17	3.17	3.85	3.08	5.73
		7.38	7.6	5.51	6.32	7.22	6.42	6.15	6.88		4.39	5.38	2.51	3.47	2.94	2.65	1.9	2.58				4.99	4.35	4.49	2.97	4.56	4.68
		6.83	7.28	5.64	6.49	6.58	5.8	5.4	8.07		3.26	5	2.08	3.01	4.05	3.32	1.55	3.81				5.47	2.21	5.33	3.6	5.05	4.92
		7.9	6.91	7.32	6.03	7.02	6.44	5.83	7.3		3.75	6.38	2.16	2.3	3.48	2.41	2.45	3.16				5.23	2.87	4.15	4.43	3.88	3.77
		6.01	7	6.02	8.46	7.08	6.11	5.74	8.16		3.57	4.51	3.09	2.03	2.86	2.58	2.26	2.17				5.29	2.17	3.76	3.05	5.14	4.93
		8.11	7.33	6.93	7.36	7.14	6.81	7.51	8.85		5.14	6.54	2.36	3.23	2.98	2.37	2.5	2.17				6.45	5	5.08	3.01	3.42	3.94
		7.15	7.72	5.46	6.19	8.78	6.65	7.44	6.43		3.82	5.09	2.96	2.07	3.02	2.52	1.98	4.02				4.75	3.28	4.04	4.77	4.42	3.66
		7.51	7.81	6.36	8.24	8.62	6.97	7.22	7.64		4.96	5.54	2.1	2.41	2.77	2.23	1.59	2.71				5.19	4.98	3.85	4.35	4.17	3.67
		7.85	7.18	6.76	6.59	7.32	6.49	6.71	6.68		3.38	5.51	3.36	2.12	2.73	2.18	1.68	2.55				5.82	5.13	4.89	5.68	4.57	5.8
		6.02	6.27	6.27	8.03	8.16	7.32	5.83	6.78		4.28	5.75	2.7	3.88	2.42	2.26	2.34	2.36				4.83	4.59	4.59	3.53	3.15	4.78
		8.6	8.23	7.48	7.51	7.87	7.35	5.55	5.77		3.58	6.49	2.4	3.03	2.46	2.17	1.67	2.54				5.95	3.91	3.71	3.11	4.21	4.54
		7.71	8.29	4.99	5.48	7.99	5.89	6.75	5.64		2.82	5.45	2.47	3.79	2.38	3.23	2.42	2.2				4.2	4.87	4.61	3.95	3.89	3.5
		5.91	6.98	6.77	6.8	6.72	7.31	7.91	7.47		3.27	5.41	3.25	2.86	2.28	2.48	2.53	2.18				4.59	4.42	3.92	2.76	4.58	3.61
		5.26	6.03	6.15	7.16	8.75	7.17	6.46	6.24		4.3	4.5	2.65	2.57	3.21	2.78	1.91	3.17				4.17	3.09	3.09	4.86	4.46	4
		6.29	7.86	6.26	7.2	8.04	6.89	7.1	7.03		4.17	7.11	2.38	2.85	4.19	3.62	3.12	3.49				3.9	4.14	5.06	3.62	3.02	3.56
		6.28	7.37	6.03	5.61	8.44	6.32	6.96	6.78		3.79	7.08	3.07	2.98	4.24	2.67	2.63	2.16				4.51	3.28	3.11	3.73	4.56	4.36
		6.28	6.54	6.48	7.03	6.92	6.41	7.8	7.34		3.91	8.36	2.77	3.19	3.28	3.3	2.41	2.46				3.2	4.16	2.38	2.88	2.92	5.87
		7.7	8.07	5.52	7.18	7.37	6.11	6.99	7.63		5.05	6.8	2.54	2.56	2.97	2.35	2.21	2.27				5.04	4.55	4.78	4.59	3.3	5.27
		7.33	7.49	6.7	6.64	7.72	6.29	6.91	7.61		4.07	5.83	3.35	2.37	3.96	3.59	3.09	2.23				4.19	4.37	3.31	3.51	3.33	3.8
		6.99	7.36	5.53	6.93	6.39	6.36	5.83	6.6		5.59	5.28	3.31	3.97	3.26	2.22	2.39	3.57				4.95	3.97	3.58	3.82	4.4	4.79
		7.48	8.39	6.3	5.25	8.5	6.41	7.15	7.46		5.54	5.66	3.75	2.52	2.49	2.25	2.33	2.21				5.35	5.79	3.43	4.61	3.54	4.92
		5.96	7.8	7.09	6.64	8.71	5.91	8.24	7.62		5.44	4.94	4.26	2.95	2.36	2.64	1.76	2.16				4.18	5.45	4.42	3.44	5.18	4.78
		6.44	7.02	5.03	7.45	7.39	7.46	7.1	7.75		3.26	6.03	2.4	2.27	3.17	1.95	1.79	2.22				4.15	3.38	2.95	5.28	3.29	4.83
		6.56	7.68	4.79	5.88	7.49	6.35	7.93	6.58		4.28	4.51	3.45	2.09	2.54	2.88	2.63	2.27				5.02	2.44	5.67	4.06	4.06	4.77
		8.08	7.93	5.37	8.38	7.78	5.92	6.92	7.36		4.29	5.28	2.15	2.96	2.72	2.7	1.95	2.38				4.29	2.99	3.88	3.31	3.5	5.88
		6.1	7.05	6.44	6.55	6.45	6.07	7.77	6.02		3.45	5.44	2.26	2.44	3.37	2.03	2.04	2.1				4.93	4.64	3.81	4.43	5.01	3.98
		5.94	7.9	6.17	7.11	7.93	6.77	6.45	7.64		4.09	5.89	4.05	3.42	2.54	2.67	2.35	2.08				4.2	3.43	2.52	3.66	3.62	4.76
		6.74	7.16	5.97	5.88	7.96	6.06	6.68	7.27		2.62	5.57	2.42	3.09	3.9	1.84	2.36	2.38				3.48	5.1	2.55	4.06	4.55	4.24
		6.07	8.37	7.25	6.02	6.56	6.58	5.96	6.51		3.49	6.06	1.92	2.85	3.49	2.32	2.23	3.86				4.63	2.85	2.62	5.41	3.42	4.14
		5.79	7.84	5.21	7.05	6.26	6.01	6.89	7.93		2.83	5.93	1.97	2.66	2.73	2.58	1.91	2.99				4.78	4.38	3.46	3.34	3.69	3.63
		7.51	8.28	7.15	8.42	8.17	6.93	7.65	6.25		2.82	5.41	3.36	2.44	3.25	1.9	2.18	2.64				5.62	4.42	3.05	3.16	3.74	2.77
		6	6.68	6.74	7.59	8.14	6.61	6.97	7.2		4.29	5.82	3.26	2.96	1.95	2.27	2.72	2.48				4.47	4.97	4.89	3.52	4.96	3.88
		7.08	7.2	5.58	5.77	7.58	5.9	6.21	6.61		4.28	5.92	3.81	2.29	2.52	2.19	2.18	2.19				5.72	5.39	3.56	4.44	4.58	4.01
		7.58	6.87	5.09	6.48	8.2	5.86	6.24	6.86		3.05	5.44	3.98	3.09	4.03	2.94	2	2.88				5.04	5.15	3.52	4.79	3.44	4.69
		6.13	7.44	6.15	6.34	7.41	7.2	7.98	7.72		6.13	4.56	2.22	2.43	3.58	2.47	3.23	2.15				5.37	3.66	3.58	4.18	3.07	4.78
		8.72	7.3	7.32	7.49	7.61	6.15	6.44	7.75		3.94	5.8	3.25	4.78	3.98	2.41	3.1	2.89				5.16	3.92	3.93	4.44	2.96	6.07
		6.9	7.34	5.96	7.62	6.93	7.22	6.14	7.27		3.94	4.6	2.79	2.62	3.03	2.09	2.1	2.07				5.17	3.94	3.27	4.19	5.14	4.9
		6.67	6.35	5.7	7.1	6.44	6.68	7.49	7.08		4.52	6.28	3.34	3.23	2.82	2.29	2.16	2.13				6.06	3.27	3.76	3.63	3.97	4.49
		5.93	7.46	7.46	6.48	8.28	6.04	5.38	7.57		3.78	5.26	3.47	2.98	3.71	3.3	2.85	2.28				4.53	2.66	3.03	3.33	3.34	4.31
		5.82	6.63	7.09	7.04	6.16	5.77	6.34	8.3		2.45	7.08	1.99	2.95	4.27	2.64	2.65	1.83				3.84	4.55	3.18	4.65	3.3	4.45
		7.47	7.2	5.79	8.14	7.23	7.1	7.6	8.11		4.01	5.32	2.71	4.33	3.41	1.96	2.99	3.33				4.96	3.36	3.67	3.38	4.36	4.14
		6.55	7.94	5.9	6.39	7.07	7.32	6.87	7.65		4.08	4.32	2.72	4.01	2.82	3.26	2.76	2.69				5.96	3.16	3.45	3.74	4.6	4.27
		6.13	7.41	5.98	7.05	7.42	6.48	8.08	6.76		4.29	4.45	3.1	3.95	2.88	2.01	2.25	1.91				5.29	5.45	3.92	2.86	5.3	5.4
		7.29	7.95	6.13	7.62	6.94	7.26	7.04	6.71		4.39	5.71	3.97	3.59	2.19	2.54	2.57	2.04				4.29	4.27	3.14	3.99	3.69	4.74
		6.22	7.56	6.26	7.09	8	8.32	5.88	7.13		4.1	5.42	2.62	2.64	2.48	3.26	2.38	1.79				4.3	2.54	4.08	2.85	3.76	4.59
		6.6	6.27	6.21	6.24	6.76	5.39	6.45	6.88		3.89	5.69	3.03	2.28	2.32	2.6	2.76	2.03				5.41	3.18	3.59	5.17	4.45	5.26
		7.04	7.8	5.4	7.77	7.32	7.2	7.09	7.4		3.55	6	2.64	2.29	3.58	2.38	2.31	2.51				4.88	3.32	2.39	3.48	4.01	5.04
		7.03	7.61	6.23	6.94	6.78	6.46	7.23	7.72		3.47	6.12	3.11	2.52	2.89	2.17	2.42	2.47				5.35	5.29	2.26	3.74	3.57	4.81
		5.97	7.65	6.67	6.78	6.58	6.82	6.47	6.86		5.53	5.45	3.66	3.81	3.5	2.16	2.11	4.38				3.91	2.95	2.38	4.5	3.39	3.86
		7.45	6.54	5.63	5.73	8.25	5.99	6.89	6.55		4.34	4.05	2.5	3.01	2.66	2.26	1.67	4.31				3.85	2.13	5.56	3.75	4.11	5.16
		7.04	8.21	5.84	6.17	6.17	6.83	5.91	8.16		4.71	5.25	3.98	2.63	2.32	3.24	1.74	3.03				5.97	2.26	2.9	3.97	3.63	4.93
		7.69	8.14	5.94	7.08	7.34	5.81	5.99	7.64		3.77	5.34	3.22	3.61	2.33	2.96	1.82	2.16				4.32	4.31	2.95	4.15	4.36	4.81
		6.05	8.48	6.47	6.46	7.82	6.49	5.45	6.97		4.26	7.22	4.27	2.79	2.27	2.68	2.84	1.49				4.41	5.2	4.02	2.92	3.35	4.42
		6.68	6.51	5.17	6.97	8.14	6.82	6.13	7.1		4.2	5.03	3.27	4.03	3.57	2.19	2.04	1.92				3.89	5.27	3.72	3.37	4.08	4.38
		6.34	6.91	6.58	6.3	6.7	6.49	5.39	5.27		3.53	4.48	3.49	3.75	3.02	2.13	2.92	2.03				5.26	3.82	3.86	4.38	3.49	4.46
		6.86	7.71	5.9	5.94	6.74	6.21	7.97	5.91		3.58	5.97	2.48	3.31	2.71	2.33	2.4	2.19				4.3	3.7	4.67	3.71	3.31	3.94
		6.05	6.87	6.58	7.28	7.18	5.91	5.96	6.85		3.29	5.51	2.57	2.89	3.27	2.22	2.1	3.4				5.05	3.95	3.32	3.56	3.2	4.74
		6.82	7.62	7.57	7.48	7.23	5.84	5.7	8.17		5.38	5.58	3.26	2.64	2.68	1.99	2.29	3.22				4.76	4.6	4.29	3.25	4.26	4.33
		6.62	8.13	6.36	6.32	7.83	7.02	6.51	6.74		3.85	4.9	2.4	2.53	3.11	2.49	2.04	3.97				4.6	4.46	2.85	3.57	3.6	5.26
		6.56	8.34	6.13	7.18	7.15	5.47	6.73	7.61		3.3	4.75	3.12	3.14	3.86	2.14	1.62	3.56				4.93	5.95	2.43	2.74	3.86	4.55
		6.44	7.64	6	6.51	8.49	7.13	6.86	7.07		3.82	4.33	2.39	2.02	3.57	2.37	1.87	3.52				4.89	4.71	2.93	3.24	4.15	3.85
		7.18	6.64	5.22	5.82	6.68	7.02	7.24	6.98		4.39	5.52	2.9	3.47	3.45	2.21	1.73	2.72				3.91	4.59	6.96	3.86	3.57	4.12
		5.57	6.3	7.03	6.83	7.97	6.69	6.84	6.09		3.06	5.23	2.25	2.48	3	2.42	1.58	2.57				4.17	5.42	3.08	3.06	4.43	3.66
		6.05	7.91	5.05	6.44	6.46	6.73	7.64	7.69		3.09	6.33	2.27	2.22	2.62	2.19	1.86	2.5				5.88	3.35	5.99	5.19	4.24	6.24
		6.79	6.42	6.18	7.98	9.17	6.79	6.78	6.15		4.56	5.06	2.58	3.55	3.33	2.73	1.85	2.85				5.45	3.9	5.58	3.41	6.04	3.91
		5.24	6.12	6.17	7.13	8.32	5.87	7.52	7.7		4.16	4.54	2.71	2.85	3.65	2.57	1.4	2.57				5.04	3.21	4.94	3.83	5.46	3.26
		6.23	7.22	5.45	7.39	7.64	6.79	5.99	7.18		3.33	6.99	2.35	3.98	4.4	2.41	1.49	3.7				6.44	3.35	4.3	3.55	4.8	4.22
		6.81	6.27	5.67	7.57	6	7.85	6.84	6.39		3.23	5.32	3.19	3.16	2.93	2.24	1.64	2.95				3.99	3.19	6.28	2.92	5.92	4.67
		6.98	7.71	6.67	7	8.42	5.81	6.67	7.23		4.2	6.58	3.21	2.48	2.82	2.12	1.93	2.9				4.35	4.48	3.62	5.5	4.84	4.62
		6.39	7.96	5.23	7.72	7.43	6.3	6.59	6.94		3.5	5.35	3.17	3.83	3.05	2.85	1.78	2.71				4.29	3.81	5.69	4.67	3.87	4.02
		6.54	6.58	6.5	8.1	8.44	6.87	7.1	7.35		4.81	4.82	2.09	3.45	2.68	2.32	1.99	2.57				3.85	3.62	5.82	3.26	7.38	3.56
		6.87	8.07	6.42	7.37	6.92	7.15	5.95	8.29		3.89	5.12	2.1	2.66	3.58	2.02	1.53	2.73				5.84	2.91	6.68	3.78	4.29	4.51
		5.91	7.26	4.94	7.88	7.99	7.16	7.6	7.11		4.71	5.2	3.47	2.93	2.74	2.44	1.96	2.7				5.69	5.73	5.04	4.58	5.11	5.48
		5.39	6.73	7.03	8.11	7.38	6.86	6.51	5.39		4.25	4.68	2.75	4.14	4.34	2.91	1.65	2.16				5.44	4.65	6.07	3.19	5.53	3.41
		6.24	7.26	5.67	6.39	7.57	6.31	6.37	6.33		4.47	7.03	2.6	2.81	3.09	2.21	1.58	3.46				3.7	4.98	5.68	4.56	5.69	4.27
		5.59	7.22	5.53	7.65	7.42	7.38	8.03	6.95		3.62	4.78	4.13	4.25	3.02	2.17	1.94	2.9				4.2	4.45	5.72	4.21	5.6	4.69
		8.42	7.15	6.84	7.71	8.13	7.37	6.5	7.62		3.55	5.9	2.84	2.99	3.81	1.9	1.83	2.09				4.71	4.6	4.58	3.28	4.12	4.63
		7.98	7.26	5.21	7.43	6.33	7.25	7.41	6.17		5.89	4.68	4	4.58	2.66	2.11	2.12	2.72				4.94	4.63	6.35	3.55	5.47	4.56
		6.68	6.44	5.47	6.63	7.82	6.32	7.91	6.67		5.52	4.96	2.56	3.34	2.44	2.02	2.36	2.79				5.85	3.38	5.04	5.11	4.11	5.09
		5.93	8.19	6.92	6.83	5.97	6.84	6.91	6.26		3.92	5.72	2.14	3	4.05	2.4	2.15	3.03				4.85	3.17	6.19	4.73	5.2	4.19
		7.14	7.65	5.85	8.01	8.67	7.19	6.91	6.12		4.75	5.11	2.59	3.54	2.62	2.05	2.05	1.96				4.37	5.02	4.9	4.05	4.11	3.77
		6.2	7.1	6.79	5.91	7.17	7.81	7.77	6.36		3.46	5.01	2.57	2.4	2.48	3.25	1.98	2.22				3.74	4.51	5.09	5.91	4.73	3.5
		7.41	6.24	6.03	6.42	6.53	5.87	6.74	6.19		5.45	5.6	2.37	2.72	2.83	2.54	2.02	2.34				5	3.1	4.93	4.92	3.65	3.75
		6.85	8.08	5.61	7.16	7.25	6.55	6.6	7.1		4.73	6.96	4.56	4.92	3.04	2.29	1.64	1.62				4.07	4.34	4.73	4.97	5.26	5.1
		5.54	7.3	5.29	6.53	7.22	6.61	7.27	6.99		3.76	5.4	2.77	2.82	3.25	2.02	2.02	1.99				3.69	4.56	4.12	4.55	4.36	4.47
		7.22	7.68	7.9	7.31	6.95	6.91	6.78	6.56		5.24	4.51	4.05	2.35	3.82	2.38	1.95	2.12				5.01	5.29	5.19	3.97	5.63	4.49
		7.86	8.1	6.86	5.99	7.92	6.24	7.36	7.09		3.42	5.66	2.61	3.21	3.91	2	2.62	2.19				3.43	3.75	4.13	4.22	4.18	3.23
		7.67	7.81	5.8	8.25	6.05	7.3	6.42	7.04		3.36	4.15	2.85	2.94	2.83	2.48	2.99	1.96				4.96	4.76	4.96	4.75	5.18	4.9
		7.51	7.51	7.93	7.52	7.94	5.82	7.43	6.03		3.75	4.9	2.85	3.13	2.96	2.21	1.73	2.31				4.09	3.79	4.71	4.15	4.57	3.9
		7.92	8.38	5.78	7.52	7.52	6.14	7.2	7.42		3.1	6.44	2.35	4.33	4.14	3.42	2.07	3.66				5.74	4.06	5.35	5.47	3.61	3.67
		5.98	6.97	6.23	7.32	7.71	6.93	6.3	7.27		4.25	4.67	3.47	2.72	3.24	2.5	1.8	3.52				4.17	5.41	3.46	5.02	3.62	3.01
		7.55	6.31	6.5	6.29	7.32	7.91	6.68	6.89		4.12	4.2	2.63	2.99	3.08	2.08	2.43	2.69				4	3.66	4.89	4.42	5.12	3.21
		7.58	6.63	7.14	6.03	8.03	6.59	6.29	6.46		3.33	4.5	2.96	3.68	2.68	3.08	2.05	2.57				3.22	3.77	3.36	4.9	4.06	4.94
		7.1	8.05	6.23	6.18	6.43	6.73	6.99	6.34		4.01	4.7	4.26	2.86	3.4	2.46	2.31	2.47				5.3	3.5	3.56	5.62	4.18	3.86
		7.79	6.63	6.17	6.09	7.13	6.46	5.98	6.45		5.23	6.67	3.38	2.37	3.08	2.35	3	3.31				4.73	3.67	3.17	3.92	5.35	3.61
		7.83	7.23	7.39	6.67	6.55	7.37	6.73	6.86		3.54	5.24	3.53	3.94	2.77	2.15	3.08	2.02				4.68	4.62	4.78	3.33	4.71	2.53
		6.18	7.74	7.19	6.93	7.65	6.17	6.21	6.98		3.93	5.38	3.24	3.71	3.35	2.36	2.04	2.58				3.37	4.28	3.96	4.39	3.48	3.62
		6.78	7.35	5.3	7.59	7.62	6.5	7.32	7.44		5.86	5.31	2.25	3.28	2.9	1.91	2.71	1.77				4.87	2.85	3.16	4.72	3.63	3.08
		8.28	6.33	7.19	7.16	6.96	6.26	6.89	7.85		3.76	4.41	3.18	2.75	3.9	2.57	1.86	2.28				4.17	4.53	3.47	3.72	3.45	4.85
		6.89	7.94	7.78	6.6	7.21	6.29	6.08	6.65		4.19	4.58	3.19	4.39	3.64	2.34	3.57	2.86				3.79	4.73	3.25	3.49	4.63	3.9
		6.33	6.21	5.9	6.54	6.63	6.93	8.34	7.22		4.5	4.23	2.48	3.36	2.69	3.21	3.24	1.99				3.65	3.78	3.55	3.73	3.5	3.23
		6.06	7.55	6.08	6.1	7.07	6.1	6.47	7.02		4.03	6.54	3.13	4.48	4.39	2.29	2.72	1.95				3.35	5.62	3.78	4.81	3.2	4.91
		6.08	7.88	5.82	6.13	6.46	6.66	6.24	5.87		3.04	4.79	2.4	4.03	2.92	2.28	2.49	2.84				5.11	3.71	3.49	3.34	3.32	3.31
		7.55	8.3	6.84	6.41	7.04	5.52	6.01	6.73		3.36	6.6	2.42	2.92	2.57	2.41	2.79	2.16				3.93	3.72	5.21	2.95	4.98	3.86
		7.27	8.39	6.66	7.74	6.71	7.24	6.03	5.13		5.4	4.89	3.97	4.53	3.66	2.36	2.13	1.92				3.58	4.1	4	4.32	4.7	3.05
		7.47	6.51	5.94	6.74	6.71	7.23	6.17	6.8		4.21	4.96	2.58	2.91	2.72	2.92	2.7	2.2				5.3	4.29	4.79	4.56	5.18	2.81
		5.84	6.89	6.32	7.49	8.25	6.7	7.65	7.16		4.11	3.98	2.3	3.37	3.53	2.31	2.64	2.94				4.54	2.97	4.64	3.28	5.19	3.98
		6.85	8.7	7	5.44	7.66	6.8	7.31	6.12		4.54	5.05	1.98	3.33	4.13	2.38	1.99	2.3				4.69	3.43	3.63	4.46	4.43	3.78
		6.73	7.82	7.35	5.89	7.63	7.07	6.86	6.52		4.5	6.37	3.47	2.25	3.34	2.65	2.03	2.5				3.96	4.5	4.35	2.99	3.81	3.89
		7.49	6.53	6.91	6.74	5.88	6.09	5.31	5.84		4.82	4.6	2.93	2.12	2.21	2.33	3.45	2.78				4.05	3.73	3.98	3.72	5.54	3.23
		6.68	7.97	6.3	7.03	8.39	6.46	6.01	7.13		3.4	4.54	2.72	3	3.97	2.52	2.64	2.89				4.67	2.5	3.44	3.81	4.55	3.51
		7.1	6.11	6.95	7.05	7.53	6.61	6.22	6.57		3.7	4.84	3.07	2.83	3.22	1.99	2.76	1.54				4.33	4.31	3.78	3.05	4.83	3.97
		6.65	6.7	6.37	7.68	7.62	5.96	6	5.01		3.47	5.49	2.51	2.82	3.17	1.88	2.41	1.48				6.06	4.6	2.87	5.21	4.69	3.93
		6.6	7.36	5.9	6.91	6.83	5.78	6.81	5.98		3.13	4.98	3.18	2.19	3.6	2	2.25	2.4				6.16	3.62	5.68	3.65	3.81	4.83
		5.67	7.74	6	8.54	7.73	7.38	6.83	6.54		3.24	4.45	3.1	4.18	2.53	2.01	2.1	1.95				4.76	2.48	4.75	3.23	4.46	4.21
		6.9	6.9	6.29	6.15	6.46	5.72	5.87	6.17		5.69	4.41	3.28	2.97	2.92	2.16	3.26	2.9				4.59	3.08	4.39	3.78	3.89	4.37
		7.65	7.71	5.78	5.5	7.57	6.78	7.32	6.3		4.11	3.88	2.22	3.11	3.26	2.09	2.41	2.09				6.09	3.7	4.22	3.24	4.36	4.61
		7.43	6.28	7.12	7.67	7.02	6.51	6.16	5.83		3.39	6.12	3.26	3.73	2.02	1.77	3.78	3.38				4.86	2.56	5.19	3.51	3.88	4.42
		6.89	7.25	6.49	6.83	6.81	6.91	6.35	5.85		3.86	4.04	2.18	3.22	2.95	2.95	2.85	2.21				5.7	4.13	4.92	3.74	3.69	4.46
		7.13	6.89	6.47	7.38	6.91	6.73	6.18	8.63		3.75	4.44	3.38	3.13	2.13	2.75	2.42	1.97				6.42	4.67	4.75	4.71	4.82	4.12
		6.37	8.25	6.04	5.99	7.48	6.51	7.23	7.77		4.93	5.98	2.15	2.58	2.45	2.14	3.97	2.29				6.44	3.03	4.65	3.3	3.39	4.4
		6.04	7.69	4.76	7.28	6.8	7.82	7.38	7.3		3.17	3.9	3.83	4.48	2.97	2.4	2.31	3.62				4.63	3.25	3.06	5.35	4.88	3.61
		7.46	7.44	5.51	6.41	8	6.57	6.41	7.48		3.06	4.25	2.8	3.01	2.23	2.05	2.4	2.45				6.23	5.2	3.87	3.44	3.26	3.42
		7.49	8.27	6.41	7.68	7.14	6.1	5.54	6.86		3.64	4.2	3.06	3.1	2.54	2.23	2.1	3.07				5.91	3.03	3.85	5.16	2.99	4.27
		6.33	7.83	7.03	7.11	5.97	6.28	6.28	6.11		4.29	6.23	3.96	3.3	3.43	2.57	2.17	2.42				5.36	3.58	2.72	3.85	3.82	4.23
		7.68	8.41	6.41	7.78	7.75	7.63	5.83	6.65		4.46	5.83	3.23	4.66	3	1.74	2.65	4.18				3.17	3.21	4.43	3.76	3.67	5.08
		5.55	6.3	5.25	6.72	6.41	6.78	6.1	7.89		4.74	5.05	2.2	2.94	3.61	1.81	2.27	2.01				4.33	3.68	5.69	4.02	4.81	4.17
		6.18	8.04	6.13	7.06	6.31	5.98	6.16	7.09		3.51	5.9	2.77	2.98	2.33	2.3	1.89	1.64				3.82	4.54	3.87	4.21	5.47	4.3
		6.27	6.53	7.51	6.85	7.18	7.74	5.8	5.56		3.64	4	2.87	3.16	2.46	3.06	1.77	2.24				4.86	4.89	4.65	3.43	3.78	6.02
		6.53	7.88	6.74	7.43	7.04	7.62	6.39	6.67		3.14	3.81	3.69	2.55	2.88	2.61	2.82	2.42				3.36	5.29	4.24	3.52	3.88	4.52
		6.12	7.05	6.28	5.85	6.06	6.52	7.62	5.9		2.86	6.11	3.59	3.03	2.63	2.14	2.23	2.28				5.81	4.26	5.09	4.97	3.73	3.51
		6.23	6.88	6.41	5.16	7.59	7.06	6.35	5.89		3.28	4.46	3.19	4.3	2.59	2.47	2.37	2.39				6.14	6.92	3.67	4.75	4.92	3.7
		8.21	7.87	5.57	8.97	8.03	6.84	7.71	6.93		4.05	4.21	4.13	3.78	2.13	1.93	2.27	1.91				4.75	5.08	4.42	3.82	4.15	3.28
		6.96	6.69	5.67	7.25	8.57	6.15	5.83	7.37		4.84	5.44	3.23	3.34	2.65	2.45	2.48	2.54				4.06	4.1	5.58	2.97	4.04	4.63
		7.9	7.63	6.95	7.6	6.12	6.4	7.92	5.77		4.21	4.57	2.51	4.32	3.58	2.18	2.54	2.16				3.51	4.39	3.84	3.37	3.77	3.88
		7.14	6.68	5.24	5.59	6.7	6.32	6.28	6.76		4.3	4.31	3.23	3.1	3.5	3.02	1.91	2.66				5.91	3.74	4.52	2.82	3.91	4.94
		7.08	8.45	6.22	8.31	6.57	6.33	7.02	8.16		2.96	4.1	3.24	3.68	2.7	2.43	1.8	2.12				5.25	3.98	6.46	2.9	3.82	4.96
		8.23	6.09	5.6	6.66	6.19	6.11	6.85	6.09		3.98	5.66	2.74	2.74	3.08	3.33	2.15	2.38				5.69	4.62	6.39	3.84	3.61	4.64
		7.12	6.73	5.03	7.18	6.63	5.93	7.07	5.77		3.56	3.74	2.99	2.56	3.24	2.19	2.14	3.04				3.95	4.49	5.2	4.03	4.25	5.58
		7.38	6	6.29	7.63	7.62	6.49	6.27	6.72		5.26	5.7	2.46	3.92	2.91	2.12	1.85	2.36				4.34	3.58	3.41	3.24	3.49	3.8
		7.94	7.2	6.28	6.07	7.59	6.64	6.67	7.51		4.63	5.67	3.34	3.23	4.01	2.99	2.28	3.7				5.5	5.53	2.76	3.19	4.58	4.52
		7.37	7.73	5.57	5.9	8.26	6.05	7.69	7.55		4.01	4.07	3.46	4.37	2.97	2.25	2.09	2.26				4.6	3.6	2.69	3.47	5.67	3.5
		7.66	6.86	5.02	6.55	8.56	7.28	7.12	6.76		3.18	4.07	2.46	3.4	3.87	2.19	2.41	2.05				4.09	3.53	6.32	3.78	4.38	4.26
		8.61	6.86	5.6	8.32	7.44	8.16	6.35	8.1		3.09	4.72	2.55	2.6	2.34	2.74	1.85	2.35				3.89	2.87	3.81	4.26	4.06	4.42
		7.51	7.73	5.35	7.68	7.27	7.06	5.66	7.1		2.91	3.81	2.83	3.95	2.81	2.6	1.82	2.6				4.56	5.95	3.48	4.79	2.96	4.26
		6.71	6.56	5.91	8.13	7.87	7.6	7.61	6.3		2.83	3.71	2.4	3.81	3.75	2.96	2.04	1.9				4.18	3.94	4.4	3.45	5.05	4.01
		7.77	7.21	5.02	7.06	7.99	7.04	7.39	5.64		2.66	4.63	3.44	2.29	3.31	2.64	2.38	2.4				4.15	5.9	3.34	3.58	5.79	5.38
		6.88	6.71	6	6.75	7.68	6.7	6.61	6.2		3.09	4.23	3.88	2.34	4.21	3.68	2.06	1.9				4.65	3.89	4.44	4.82	5.73	3.57
		5.55	6.69	6.44	5.76	7.08	6.86	7.42	5.92		3.7	5.07	2.63	2.32	3.54	2.09	1.71	2.89				3.55	4.5	3.81	3.38	3.55	4.57
		5.18	6.25	6.8	7.76	7.05	7.25	7.36	7.24		4.84	3.97	4.41	3.49	2.56	3.8	2.13	3.02				3.47	3.48	3.41	3.49	4.11	4.39
		6.88	6.53	5.54	7.3	6.52	6.62	5.75	7.34		3.43	4.29	3.17	2.46	4.36	2.84	2.55	3.86				3.91	4.13	6.47	4.91	5.75	6.06
		8.22	7.02	7.12	7.22	7.74	6.72	5.42	6.11		3.75	4.51	2.68	3.4	2.53	2.99	1.95	2.81				3.93	4.1	4.92	4.15	3.33	4.57
		7.04	6.97	4.86	6.64	6.15	6.23	6.52	7.52		4.57	5.84	3.68	2.58	2.4	3.17	2.08	2				4.99	2.56	4.27	3.9	4.21	4.54
		6.62	6.13	7.21	8.02	6.38	7.48	6.89	7.75		4.25	5.05	2.58	2.07	2.45	2.72	2.01	3.19				3.85	4.93	3.9	4.79	5.58	5.12
		7.21	8.34	5.14	6.87	7.21	7.07	5.94	6.09		5.19	5.72	2.21	3.4	3.9	3.63	2.07	2.58				4.83	3.42	3.29	5.82	4.03	6.01
		7.04	6.91	6.19	6.62	6.24	6.82	7.77	6.26		4.63	4.48	2.77	3.39	4.78	2.3	2.05	1.91				3.75	3.69	4.03	4.63	3.86	4.72
		7.5	7.21	5.37	5.52	8.79	6.15	7.92	5.75		3.01	4.74	2.02	2.48	4.13	3.51	1.91	1.98				3.57	5.13	3.19	4.79	4.67	5.24
		8.21	8.13	4.6	8.14	5.75	6.59	5.94	7.55		2.6	4.64	3.32	2.16	4.18	2.74	2.05	1.6				4.14	3.85	2.85	6.23	3.94	3.71
		7.01	7.67	5.31	7.76	8.04	7.33	6.51	5.78		3.89	6.44	2.44	2.54	3.53	4.02	2.54	1.84				3.9	4.45	3.72	4.51	4.81	4.27
		7.95	6.98	7.22	6.39	6.84	6.43	5.98	6.67		3.96	5	3.19	2.98	2.91	2.49	1.98	1.75				4.89	4.55	4.52	3.45	4.04	4.84
		7.17	7.78	5.44	6.07	6.09	6.91	6.43	6.13		4.33	7.24	2.25	3.58	3.21	3.09	2.02	2.11				3.79	4.15	5.73	4.3	5.03	4.59
		5.72	5.93	6.17	6.31	7.57	6.67	7.14	6.32		3.8	4.74	2.68	3.57	3.54	2.32	1.91	2.96				3.92	3.93	5.54	4.45	4.76	5.92
		6.49	6.64	5.6	5.67	7.17	5.62	7.12	6.88		3.74	4.6	2.66	3.3	3.42	2.41	1.51	3.07				4.67	4.6	5.03	3.73	4.13	4.53
		5.42	7.52	6.57	6.56	7.6	5.25	7.3	5.95		4.7	6.4	2.79	2.33	2.95	2.43	2.13	2.1				4.57	4.52	4.98	5.06	4.93	4.26
		7.63	5.93	6.96	7.85	7.28	6.11	6.47	6.83		3.56	5.49	4.18	2.42	4.39	2.4	2.35	2.74				4.4	4.53	4.62	3.78	3.73	4.62
		6.72	6.43	6.75	6.47	7.09	5.45	6.13	5.9		4.45	6.71	3.93	4.32	3.07	2.05	1.78	2.97				4.11	3.43	5.67	3.55	4.38	5.53
		6.26	6.18	6.63	6.72	6.21	7.54	6.7	7.84		4.07	4.58	3.4	3.08	3.55	3.57	2.43	2.09				4.8	4.45	4.24	5.38	3.25	4.98
		6.56	7.27	5.16	7.78	5.97	6.19	5.9	6.81		4.42	5.18	3.95	4.53	2.8	2.66	1.87	2.13				3.79	3.12	4.49	4.35	3.6	4.61
		6.44	6.95	5.82	7.21	7.2	7.01	7.06	5.51		4.14	5.08	4.44	3.06	3.2	2.77	2.35	2.21				5.28	4.86	3.79	5.3	4.25	4.22
		5.84	8.33	7.11	7.65	6.64	5.51	6.81	5.49		3.29	4	3.81	3.15	3.42	2.47	2.24	2.27				5.05	3.94	4.74	5.9	3.96	4.21
		6.64	6.51	4.88	6.69	7.89	5.86	5.92	7.14		4.3	4.14	2.51	5.14	2.84	2.58	2.1	2.59				3.93	3.99	3.79	4.34	3.88	5.44
		6.13	6.49	6.09	8.49	7.45	6.84	5.59	6.47		3.04	4.36	2.79	2.35	3.37	2.42	2.51	2.52				5.17	3.17	4.52	4.83	4.06	4.78
		7.9	7.34	5.82	6.75	8.44	6.14	6.19	5.41		3.96	4.82	3.59	5.21	4.1	2.65	2.55	2.29				3.74	4.98	4.85	5.92	3.69	4.58
		6.49	6.52	6.13	6.45	6.23	5.86	5.66	6.24		3.42	5.81	2.39	4.58	2.85	2.6	2.38	2.76				5.33	3.86	3.97	4.48	3.99	3.45
		7.1	7.47	6	6.63	6.38	6.25	6.7	7.23		2.94	5.86	3.18	3.7	2.58	1.94	1.91	2.54				4.37	4.62	4.02	3.86	4.21	4.16
		6.11	5.99	7.19	7.44	6.78	6.43	6.07	6.03		5.66	5.06	2.22	4.17	3.84	2.25	2.02	2.34				5.57	3.79	3.26	3.54	4.59	3.47
		7.48	5.98	6.05	6.6	6.17	5.73	7.34	6.21		3.92	5.98	3.78	2.59	3.26	3.64	2.68	1.85				4.98	4.95	3.8	3.95	3.77	4.51
		5.28	7.87	6.86	6.64	6.43	6.47	6.64	6.34		3.73	5.25	3.54	2.92	2.35	2.52	2.43	2.93				4.57	5.22	3.5	4.56	4.68	5.3
		7.51	6.53	6.47	6.89	6.37	5.76	6.73	5.68		3.49	4.87	2.43	4.84	2.55	3.04	2.48	2.47				3.87	4.3	4.83	3.81	4.36	3.61
		6.63	6.67	5.88	6	6.26	6.67	7.05	8.04		2.92	3.89	2.92	3.58	2.54	2.63	3.36	2.68				5.46	3.93	4.42	5.16	3.36	3.63
		7.12	6.59	5.82	7.1	6.73	6.9	6.9	7.45		3.57	5.25	3.23	3.33	2.57	2.15	2.44	3.21				4.68	6.04	4.78	5.35	4.06	5.4
		7.12	7.36	7.54	5.96	7.25	6.73	6.54	6.47		3.49	4.57	2.88	2.58	2.34	2.55	1.57	2.27				5.51	4.8	3.99	4.08	3.85	3.06
		5.56	6.61	5.67	5.93	7.95	6.88	7.72	7.69		3.88	4.97	2.42	2.7	2.71	2.2	2.17	2.26				5.2	5.27	6.2	3.66	4.88	3.18
		5.98	6.48	7.02	5.05	5.98	7.23	6.82	7.41		3.4	4.61	2.44	3.69	3.44	2.34	2.05	2.27				4.71	3.78	4.82	5.03	3.07	5.23
		7.52	6.45	6.09	7.2	6.32	6.05	6.64	6.91		2.82	6.11	2.53	3.75	3.68	2.41	2.54	3.73				4.91	2.82	5.36	3.97	4.35	3.77
		6.77	6.31	7.05	5.54	5.74	6.86	5.23	6.51		3.53	4.59	2.52	3.6	2.58	1.93	2.45	3.28				4.32	4.32	3.48	4.67	4.27	2.6
		7.97	7.52	6.32	6.44	8.05	6.51	6.21	7.14		2.65	6.12	1.97	3.8	2.18	2.58	2.66	3.55				4.22	2.91	3.3	4.15	5.86	4.27
		6.74	6.6	6.71	7.49	7.48	6.09	7.32	7.82		4.73	4.76	2.55	4.5	3.24	2.84	2.18	2.89				5.37	3.45	2.56	5.12	5.03	3.15
		5.56	7.53	5.37	7.27	7.45	7.56	6.53	6.34		3.29	5.35	2.22	4.1	2.49	2.42	2.25	2.74				4.23	3.24	4.14	5.17	4.75	3.19
		7.18	6.52	5.76	6.37	6.03	6.68	6.22	6.38		3.51	5.31	3.2	2.88	4.55	2.69	2.2	2.18				4.15	5.29	4.68	3.8	4.66	5.53
		7.33	6.15	5.27	4.92	5.76	6.32	6.76	6.95		4.01	4.39	2.07	2.32	3.44	2.64	1.61	1.47				5.74	4.65	5.38	4.57	5.66	3.2
		6.18	6.18	7.59	5.82	6.89	6.57	6.94	7.71		3.97	4.5	2.59	3.07	3.27	1.82	1.68	1.98				5.23	5.67	3.59	4.3	4.13	5.69
		7.52	6.2	6.68	7.88	7.91	7.66	5.97	5.65		2.7	4.89	2.93	3.27	2.74	1.83	2.07	2.83				4.12	5.91	3.93	3.82	5.52	3.39
		8.01	6.21	7.89	5.66	6.27	6.2	5.99	6.86		3.65	6.2	2.56	4.54	2.59	1.61	1.91	3.44				3.6	4.91	3.27	4.38	5.19	3.12
		6.34	6.29	6.9	7.31	8.31	6.93	6.22	5.3		3.05	4.25	2.95	4.05	3.75	3.19	1.99	2.49				5.15	4.7	4.33	3.5	4.57	4.38
		6.9	6.11	5.01	5.5	7.63	6.85	6.7	5.4		3.04	5.71	2.53	3.91	2.85	3.2	2.04	2.6				4.58	5.11	4.21	4.21	4.13	3.35

## Sheet: Fig.3 Bar
Fig. 3 Bar graphs in cm		* excluded values
Ammonium
wt	w/o	bac	G-linker + E	G + E-linker	Δ nit-9
31.8	33.5	33.5	32.1	35.7	39.1
33.7	35.9	33	32.6	33	37.1
33.9	35.8	34.2	33.4	37.1	38.7
35.2	35.3	32.8	34	33.5	31.9
32	34.8	34	32.2	31.2	34
39.1					31.5
Nitrate
wt	w/o	bac	G-linker + E	G + E-linker	Δ nit-9
33.3	14.2	15.6	13.4	11	23.3
32.5	41.8*	12.5	14.8	10	15.6
32	13.3	11.1	13.7	10.6	15.9
32.8	11.6	12.6	14.5	9.2	22.2
33.1	11.8	11.2	14.9	10.3	18.8
Chlorate
wt	w/o	bac	G-linker + E	G + E-linker	Δ nit-9
3.8	25	26.6	21.6	27.1	25.5
1.2	26.7	27.4	23.2	30.2	31.7
2	24.7	27.7	22	27.1	29.2
5.8	29	24	23.2	30.6	31.8
4.9	27.6	27	28.4	27	33.4

## Sheet: Fig.3 XY
Fig.3 XY graphs in cm (Racetube over time)				* excluded values
Ammonium
Time [h]	wt	wt	wt	wt	wt	wt	w/o	w/o	w/o	w/o	w/o	w/o	bac	bac	bac	bac	bac	bac	G-linker + E	G-linker + E	G-linker + E	G-linker + E	G-linker + E	G-linker + E	G + E-linker	G + E-linker	G + E-linker	G + E-linker	G + E-linker	G + E-linker	Δ nit-9	Δ nit-9	Δ nit-9	Δ nit-9	Δ nit-9	Δ nit-9
0	0	0	0	0	0	0	0	0	0	0	0		0	0	0	0	0		0	0	0	0	0		0	0	0	0	0		0	0	0	0	0	0
24	3.4	3.4	3.7	3.7	3.3	3.8	3.2	3.8	3.6	3.6	3.6		4.2	3.7	4.5	3.8	4.2		4.5	4.3	4.8	4.5	4.5		4.6	4	3.8	3.7	3.6		3.8	4.5	4.1	4.1	4	4.6
48	13.4	13.6	15.1	13.7	13.5	15.6	12.8	13.4	14.9	13.4	13.3		14.8	14.4	13.8	13.9	14.3		14.7	14.3	14.8	14.9	14.4		15.2	13.7	14.2	13.9	13.6		15.6	15.5	15.9	13.5	14.2	14.6
72	22.6	24.3	25.1	25.3	22.5	28.1	24.3	25.4	26.8	25.7	25.2		25.1	24	24.5	24.6	25.4		23.4	23.6	24	23.9	23.3		26.2	23.7	25.8	22.8	22.4		28.1	26.7	27.7	23.2	23.6	23.6
96	31.8	33.7	33.9	35.2	32	39.1	33.5	35.9	35.8	35.3	34.8		33.5	33	34.2	32.8	34		32.1	32.6	33.4	34	32.2		35.7	33	37.1	33.5	31.2		39.1	37.1	38.7	31.9	34	31.5
Nitrate
Time [h]	wt	wt	wt	wt	wt	wt	w/o	w/o	w/o	w/o	w/o	w/o	bac	bac	bac	bac	bac	bac	G-linker + E	G-linker + E	G-linker + E	G-linker + E	G-linker + E	G-linker + E	G + E-linker	G + E-linker	G + E-linker	G + E-linker	G + E-linker	G + E-linker	Δ nit-9	Δ nit-9	Δ nit-9	Δ nit-9	Δ nit-9	Δ nit-9
0	0	0	0	0	0		0	0	0	0	0		0	0	0	0	0		0	0	0	0	0		0	0	0	0	0		0	0	0	0	0
24	2.7	2.8	2.6	2.6	3.2		1.2	1.8	1.5	1.6	1.9		2	2.1	1.9	1.8	1.8		2.7	2.4	2.7	2.3	2.5		1.6	1.2	1.5	1	1.5		2.1	2.2	2.4	1.3	1.7
48	11.9	12.2	12	12.9	12.8		4.7	4.3	7.1	4.7	5.2		5.8	5.8	5.1	5.6	5.2		6.4	7.3	6.5	6.6	6.5		4.9	3.9	4.6	3.7	4.3		6.7	6.9	7.1	6.5	6.4
72	23	22.5	22.1	23.2	24		9.3	30.8*	10.7	8.5	8.5		10.1	9.4	8.1	9.2	8.3		9.9	10.9	10.1	10.7	11		8	6.9	7.6	6.5	7.5		13.6	11.6	11.8	13.6	11.9
96	33.3	32.5	32	32.8	33.1		14.2	41.8*	13.3	11.6	11.8		15.6	12.5	11.1	12.6	11.2		13.4	14.8	13.7	14.5	14.9		11	10	10.6	9.2	10.3		23.3	15.6	15.9	22.2	18.8
Chlorate
Time [h]	wt	wt	wt	wt	wt	w/o	w/o	w/o	w/o	w/o	bac	bac	bac	bac	bac	G-linker + E	G-linker + E	G-linker + E	G-linker + E	G-linker + E	G + E-linker	G + E-linker	G + E-linker	G + E-linker	G + E-linker	Δ nit-9	Δ nit-9	Δ nit-9	Δ nit-9	Δ nit-9
0	0	0	0	0	0	0	0	0	0	0	0	0	0	0	0	0	0	0	0	0	0	0	0	0	0	0	0	0	0	0
24	0	0	0	0	0	2.9	2.9	2.5	2.8	2.8	2.7	2.7	3.3	3	3	1.7	1.7	1.7	1.3	1.7	3.2	3.2	2.9	3.2	3.1	2	3.2	3	3.3	3.2
48	1	0.4	0.5	1.9	1.2	10.8	10.5	9.5	10.7	10.2	11.4	10.7	11.6	10.3	10.7	7.5	8.4	8	8.9	7.2	11.5	11.2	12	12.1	12	7.2	13.2	13.4	11.4	12.2
72	3.2	1	1.4	3.7	1.9	18.8	19.5	17.7	20.4	19.6	19.5	19.2	20.3	17.5	19.9	14.7	16.2	15	16.9	19.2	19.3	20.3	19.8	21.9	20.4	15.5	22.7	21.8	21.2	23.4
96	3.8	1.2	2	5.8	4.9	25	26.7	24.7	29	27.6	26.6	27.4	27.7	24	27	21.6	23.2	22	23.2	28.4	27.1	30.2	27.1	30.6	27	25.5	31.7	29.2	31.8	33.4

## Sheet: Fig.3 micro
Microscopic data of hyphal diameter in µm	Ammonium	wt	w/o	bac	G-linker + E	G + linker-E	Δ nit-9	Nitrate	wt	w/o	bac	G-linker + E	G+ linker-E	Δ nit-9	Chlorate	wt	w/o	bac	G-linker + E	G+ linker-E	Δ nit-9
* excluded values		6.52	7.44	7.44	6.26	6.37	7.44		3.77	3.26	2.9	3.46	2.96	3.54		0	3.11	6.35	2.15	3.08	4.72
		6.2	6.1	6.14	5.87	7.96	8		3.71	2.68	3.68	3.83	3.31	3.15			3.34	6.32	2.65	2.98	4.42
		6.46	6.08	5.82	6.83	5.36	6.39		4.3	3.4	2.57	2.16	3.31	2.69			3.88	4.87	3.9	2.3	5.55
		6.23	6.21	5.49	6.78	7	6.19		2.93	3.03	2.53	3.17	2.35	2.38			4.49	3.67	3.52	1.97	3.45
		5.27	4.59	5.24	6.41	7.21	7.67		2.86	3.8	2.59	3.51	2.09	3.09			3.69	5.25	2.5	2.42	5.73
		7.38	6.8	7.33	6.81	6.31	6.88		4.39	2.44	2.27	3.39	2.36	2.58			3.65	5.57	3.4	2.87	4.68
		6.83	6.9	6.39	5.59	8	8.07		3.26	2.38	2.7	3.35	3.48	3.81			3.5	4.79	2.66	3.62	4.92
		7.9	7.25	5.57	7.07	6.25	7.3		3.75	2.69	2.37	3.37	2.72	3.16			4.19	4.68	1.81	3.61	3.77
		6.01	6.91	6.23	7.09	5.77	8.16		3.57	2.44	2.13	2.47	4.45	2.17			4.98	6.17	1.89	3.07	4.93
		8.11	6.99	7.59	7.03	6.97	8.85		5.14	2.07	2.99	3.25	2.68	2.17			4.02	5.9	2.14	2.45	3.94
		7.15	5.61	5.45	6.83	6.67	6.43		3.82	2.37	2.28	2.42	1.96	4.02			3.38	3.76	2.64	4.03	3.66
		7.51	6.78	6.65	6.13	6.41	7.64		4.96	2.07	2.32	2.36	3.97	2.71			3.42	5.39	3	3.93	3.67
		7.85	6.05	8.04	5.9	5.96	6.68		3.38	3.62	2.16	4.98	2.98	2.55			4.2	3.82	2.32	4.2	5.8
		6.02	6.46	6.49	7.21	7.25	6.78		4.28	2.68	2.37	3.13	2.08	2.36			4.68	5.22	2.47	3.67	4.78
		8.6	5.73	5.95	6.09	7.5	5.77		3.58	2.41	2.3	3.27	2.49	2.54			3.35	4.28	2.1	4.13	4.54
		7.71	5.02	8.34	6.87	7.55	5.64		2.82	3.07	2.34	4.65	2.12	2.2			3.3	3.83	3.07	3.44	3.5
		5.91	6.16	6.35	6.04	5.16	7.47		3.27	2.52	2.16	4.71	2.28	2.18			2.66	6.33	2.7	3.78	3.61
		5.26	8.03	5.49	6.36	5.78	6.24		4.3	2.3	1.74	2.66	2.48	3.17			2.7	4.17	3.98	4.33	4
		6.29	5.8	7.54	5.98	6.2	7.03		4.17	1.99	2.66	3.04	2.64	3.49			5.07	3.93	2.94	4.21	3.56
		6.28	6.74	6.39	6.06	5.64	6.78		3.79	3.18	2.01	2.59	2.45	2.16			3.84	4.88	3.14	3	4.36
		6.28	5.74	7.06	5.84	6.73	7.34		3.91	2.43	2.8	2.37	2.19	2.46			5.73	4.83	2.5	4.17	5.87
		7.7	6.48	7.21	6.19	6.62	7.63		5.05	2.58	2.26	3.27	2.06	2.27			3.41	4.16	2	3.42	5.27
		7.33	7.56	6.79	7.06	6.86	7.61		4.07	2.42	2.11	2.8	3.12	2.23			4.1	4.15	2.99	2.96	3.8
		6.99	6.51	6.01	6.13	6.15	6.6		5.59	2.08	2.2	3.75	3.44	3.57			3.73	5.22	3.49	2.45	4.79
		7.48	6.28	7.01	5.54	6.3	7.46		5.54	2.22	2.33	1.99	2.94	2.21			4.46	4.22	3.36	2.76	4.92
		5.96	5.91	5.41	7.46	5.58	7.62		5.44	2.24	1.95	3.52	3.84	2.16			3.77	4.25	4.27	1.96	4.78
		6.44	8.1	6.88	7.32	5.42	7.75		3.26	2.42	3.2	3.02	2.43	2.22			3.37	4.49	3	4.16	4.83
		6.56	7.76	6.69	5.18	5.5	6.58		4.28	3.11	2.44	2.48	3	2.27			3.65	5.51	3.07	3.17	4.77
		8.08	6.39	5.79	5.96	6.11	7.36		4.29	2.08	1.97	2.42	2.13	2.38			2.91	4.94	2.48	4.09	5.88
		6.1	7.26	6.83	6.94	6.54	6.02		3.45	2.2	2.03	2.57	2.72	2.1			3.87	5.66	2.61	3.87	3.98
		5.94	6.96	7.91	6.69	6.52	7.64		4.09	2.96	2.76	4.72	2.07	2.08			4.02	4.35	2.65	4.6	4.76
		6.74	6.54	6.87	6.07	6.49	7.27		2.62	1.47	2.48	3.37	2.13	2.38			3.89	4.71	2.86	4.2	4.24
		6.07	5.64	7.5	6.73	5.55	6.51		3.49	2.61	2.1	4.84	2.91	3.86			3.31	4.19	3.29	3.08	4.14
		5.79	5.15	6.77	6.34	7.2	7.93		2.83	2.77	2.88	3.4	2.71	2.99			2.32	5.23	2.77	3.98	3.63
		7.51	7.11	5.68	5.98	6.81	6.25		2.82	2.53	2.02	3.14	3.56	2.64			3.87	5.51	2.25	3.45	2.77
		6	5.46	7.42	6.44	5.22	7.2		4.29	3.07	2.74	2.21	3.18	2.48			3.63	4.48	2.3	2.39	3.88
		7.08	6.68	7.05	7.16	6.34	6.61		4.28	2.76	2.44	2.66	2.12	2.19			3.07	5.22	2.49	4.39	4.01
		7.58	6.16	7.04	7.09	6.58	6.86		3.05	2.54	2.09	3	1.68	2.88			2.75	5.58	3.22	3.15	4.69
		6.13	6.54	5.5	8.05	6.82	7.72		6.13	3.32	2.45	2.97	2.48	2.15			2.74	4.19	2.11	3.7	4.78
		8.72	7.13	5.34	7.06	5.23	7.75		3.94	2.08	2.34	2.94	2.16	2.89			3.24	3.91	2.3	2.62	6.07
		6.9	7.22	6.65	6.39	7.83	7.27		3.94	2.01	2.81	2.56	2.31	2.07			4.18	5.03	2.18	2.76	4.9
		6.67	5.77	5.1	7.03	5.75	7.08		4.52	2.38	2.46	2.61	2.31	2.13			3.63	5.62	2.62	2.74	4.49
		5.93	6.56	6.84	7.15	5.98	7.57		3.78	1.73	2.36	3.85	3.26	2.28			4.52	4.48	2.85	3.51	4.31
		5.82	6.83	5.73	6.52	6.99	8.3		2.45	2	2.36	2.85	2.55	1.83			3.48	4.56	3.16	2.52	4.45
		7.47	6.81	4.98	6.05	6.54	8.11		4.01	2.3	1.64	3.02	2.8	3.33			4.71	4.3	3.13	3.99	4.14
		6.55	5.82	6.19	5.45	5.56	7.65		4.08	2.44	2.57	2.92	2.76	2.69			3.46	3.79	2.45	2.64	4.27
		6.13	6.6	7.1	7.68	5.59	6.76		4.29	2.85	2.76	2.84	3.53	1.91			3.23	3.75	2.75	3.35	5.4
		7.29	5.82	5.1	6.98	6.04	6.71		4.39	1.67	3.12	3.31	2.58	2.04			3.49	5.48	2.25	3.4	4.74
		6.22	6.56	5.7	6.09	5.72	7.13		4.1	2.32	2.26	4.73	3.39	1.79			3.98	5.41	2.13	2.94	4.59
		6.6	5.09	6.77	6.07	6.43	6.88		3.89	1.74	1.83	3.18	2.98	2.03			3.06	4.39	2.58	4.74	5.26
		7.04	6.69	4.86	6.2	6.2	7.4		3.55	2.32	3.05	2.86	2.06	2.51			3.15	5.71	2.93	3.5	5.04
		7.03	7	6.26	5.94	7.01	7.72		3.47	1.57	2.18	3.95	3.09	2.47			2.72	3.77	2.9	4.26	4.81
		5.97	6.81	6.21	6.58	4.86	6.86		5.53	2.13	2.35	3.02	2.58	4.38			3.29	5.62	2.72	2.94	3.86
		7.45	4.82	8.06	6.55	4.38	6.55		4.34	1.92	3.02	2.78	3.71	4.31			3.78	4.08	2.48	3.04	5.16
		7.04	7.22	6.87	6.76	5.19	8.16		4.71	2.39	2.47	3.76	2.93	3.03			3.71	4.16	2.61	3.01	4.93
		7.69	6.05	6.03	6.51	6.63	7.64		3.77	2.23	2.86	3.22	2.2	2.16			3.03	5.12	2.26	3.42	4.81
		6.05	7	6.96	7.19	7.75	6.97		4.26	2.43	2.68	2.96	2.06	1.49			2.39	5.96	1.99	2.85	4.42
		6.68	4.8	6.38	7.05	5.69	7.1		4.2	2.05	2.41	2.01	2.34	1.92			5.44	5.4	2.02	2.09	4.38
		6.34	5.57	5.82	6.07	5.32	5.27		3.53	2.1	1.93	2.36	2.48	2.03			4.89	4.93	2.94	4.44	4.46
		6.86	5.47	5.58	5.81	6.06	5.91		3.58	1.92	2.16	3.55	2.48	2.19			3.3	5.46	2.85	2.76	3.94
		6.05	6.09	6	6.12	7.89	6.85		3.29	1.9	2.04	3.37	2.2	3.4			3.16	5.94	2.05	3.66	4.74
		6.82	6.08	7.49	5.09	5.51	8.17		5.38	2.29	2.53	3.65	3.75	3.22			3.36	6.18	2.53	3.67	4.33
		6.62	7.39	5.95	5.28	7.42	6.74		3.85	2.66	1.98	2.35	2.34	3.97			3.75	4.66	3	2.53	5.26
		6.56	7.46	5.49	6.03	5.86	7.61		3.3	2.06	2.89	2.38	3.56	3.56			3.27	3.74	2.15	3.46	4.55
		6.44	5.5	7.47	5.32	8.74	7.07		3.82	2.04	2	2.94	2.98	3.52			2.4	5.01	2.48	4.6	3.85
		7.18	5.89	6.07	4.94	5.81	6.98		4.39	2.88	3.08	3.32	3.09	2.72			2.76	4.19	2.82	2.86	4.12
		5.57	6.24	6.47	6.88	7.2	6.09		3.06	2.13	2.03	3.07	3.34	2.57			3.76	4.98	2.76	3.27	3.66
		6.05	5.98	6.7	4.81	5.67	7.69		3.09	2.53	2.14	2.59	2.45	2.5			4.82	4.14	2.27	4.76	6.24
		6.79	4.99	5.5	6.41	6.9	6.15		4.56	2.06	2.1	2.38	2.35	2.85			3.76	3.35	2.25	3.54	3.91
		5.24	5.39	6.2	6.89	6.31	7.7		4.16	3.22	1.7	2.09	3.82	2.57			3	3.56	2.77	2.73	3.26
		6.23	7.36	6.04	6.65	8.48	7.18		3.33	1.95	2.25	2.75	2.6	3.7			3.46	3.93	2.31	3.4	4.22
		6.81	7.14	6.41	6.56	4.72	6.39		3.23	2.02	3.01	3.44	2.01	2.95			2.76	4.08	2.6	4.36	4.67
		6.98	7.08	7.41	6.42	5.39	7.23		4.2	2.21	2.34	2.79	3.22	2.9			3.9	4.22	2.91	2.5	4.62
		6.39	6.87	6.83	8.15	7.1	6.94		3.5	2.2	2.97	3.01	2.88	2.71			3.73	4.28	3.29	4.15	4.02
		6.54	6.29	6.62	6.45	5.14	7.35		4.81	2.14	2.59	2.11	2.66	2.57			3.04	6.19	2.62	3.23	3.56
		6.87	7.33	6.05	6.03	7.42	8.29		3.89	1.53	2.2	2.57	2.1	2.73			2.78	4.12	2.76	4.37	4.51
		5.91	8.09	5.97	6.44	5.57	7.11		4.71	2.68	2.24	2.56	1.57	2.7			3.91	4.72	3.14	3.66	5.48
		5.39	6.8	6.43	6.48	6.88	5.39		4.25	2.31	1.6	2.54	1.52	2.16			3.98	5.46	2.56	3.91	3.41
		6.24	8.44	6.7	7.2	5.76	6.33		4.47	1.88	2.53	3.82	2.04	3.46			5.26	4.77	3.06	3.12	4.27
		5.59	6.01	7.27	6.43	5.97	6.95		3.62	2.46	2.15	3.15	1.94	2.9			3.71	6.48	3.14	3.39	4.69
		8.42	7.3	6.05	6.35	6.79	7.62		3.55	2.43	2.56	2.86	2.86	2.09			3.45	4.99	2.94	4.85	4.63
		7.98	7.55	8.59	7.39	5.43	6.17		5.89	3.23	1.86	3.26	2.1	2.72			3.2	4.46	2.75	3.5	4.56
		6.68	7.63	6.15	6.78	6.52	6.67		5.52	2.77	2.61	2.93	2.25	2.79			2.24	3.55	2.53	4.42	5.09
		5.93	6.88	6.52	7.69	5.08	6.26		3.92	2.13	2.17	2.51	2.37	3.03			2.96	4.86	2.33	3.7	4.19
		7.14	6.56	8.03	6.67	6.71	6.12		4.75	2.42	2.45	2.92	3.2	1.96			5	3.47	2.48	3.66	3.77
		6.2	5.82	7.6	5.4	6.59	6.36		3.46	3.08	3.13	4.39	2.5	2.22			4.3	5.5	2.06	3.23	3.5
		7.41	6.89	5.92	6.8	5.31	6.19		5.45	2.53	2.3	3.87	2.25	2.34			5.78	5	2.25	4.29	3.75
		6.85	6.75	6.81	5.52	6.38	7.1		4.73	2.29	1.91	3.03	2.77	1.62			3.45	5.93	2.45	3.32	5.1
		5.54	7.5	8.31	5.83	6.45	6.99		3.76	2.67	2.61	3.91	2.04	1.99			5.24	4.3	2.06	4.51	4.47
		7.22	6.28	7.98	7.7	6.79	6.56		5.24	2.82	3.09	2.23	2.28	2.12			4.6	4.4	2.06	4.38	4.49
		7.86	7.02	6.71	6.86	6.41	7.09		3.42	3.38	2.15	3.05	1.97	2.19			3.62	5.82	2.76	3.05	3.23
		7.67	5.55	6.43	6.9	6.11	7.04		3.36	3.26	2.25	3.46	2.16	1.96			6.04	4.95	2.27	3.74	4.9
		7.51	7.28	7.54	7.89	7.17	6.03		3.75	2.4	2.43	2.98	3.24	2.31			3.42	5.3	1.71	4.03	3.9
		7.92	6.48	5.85	6.7	6.64	7.42		3.1	3.71	2.34	3.84	2.85	3.66			3.06	5.27	2.03	3.74	3.67
		5.98	7.03	7.85	6.38	6.03	7.27		4.25	2.01	2.11	2.87	3.26	3.52			5.14	4.47	2.35	4.3	3.01
		7.55	6.36	5.92	7.83	6.17	6.89		4.12	2.29	2.61	3.24	1.98	2.69			3.29	3.4	2.48	5.06	3.21
		7.58	7.65	7.23	7.59	6.46	6.46		3.33	2.1	2.6	3.46	3.12	2.57			3.19	5.36	2.08	4.11	4.94
		7.1	6.15	6.99	7.63	5.02	6.34		4.01	2.25	2.17	3.99	2.19	2.47			2.6	4.79	2.37	5.54	3.86
		7.79	6.76	6.47	5.99	7.72	6.45		5.23	3.34	2.31	4.41	1.67	3.31			4.82	3.13	2.21	3.75	3.61
		7.83	7.29	6.59	7.34	6.13	6.86		3.54	3.29	2.48	3.45	1.48	2.02			3.15	4.06	1.88	4.31	2.53
		6.18	6.78	7.39	6.68	6.26	6.98		3.93	3.22	3	2.5	2.85	2.58			3.71	4.33	3.09	4.75	3.62
		6.78	6.49	7.33	5.67	7.73	7.44		5.86	2.37	3.15	2.91	2.09	1.77			3.09	5.91	1.97	3.78	3.08
		8.28	7.79	7.55	7.86	7.06	7.85		3.76	3.39	2.27	2.72	2.86	2.28			3.68	4.43	3.4	4.69	4.85
		6.89	6.3	6.78	7.68	4.46	6.65		4.19	2.67	4.07	3.53	3.22	2.86			3.27	3.96	2.94	3.82	3.9
		6.33	6.19	5.99	6.83	5.78	7.22		4.5	3.55	2.76	2.7	3.21	1.99			2.79	5.18	3.35	5.48	3.23
		6.06	6.18	6.67	6.06	5.16	7.02		4.03	3.02	2.45	2.49	3.26	1.95			2.21	6.42	2.55	3.87	4.91
		6.08	6.41	6.54	6.67	6.68	5.87		3.04	3.57	2.85	2.92	2.17	2.84			3.38	5.14	3.84	4.12	3.31
		7.55	6.85	5.78	5.8	5.97	6.73		3.36	3.39	1.59	3.11	3.09	2.16			4.45	4.7	3.08	3.34	3.86
		7.27	5.78	6.44	7.37	5.87	5.13		5.4	3.61	2.42	3.18	2.19	1.92			2.55	5.46	3.03	3.03	3.05
		7.47	7.79	5.74	5.64	6.12	6.8		4.21	2.82	2.56	3.48	1.72	2.2			2.75	4.02	4.21	3.6	2.81
		5.84	6.07	5.51	7.45	5.89	7.16		4.11	2.33	2.04	4.67	2.5	2.94			3.03	4.08	3.08	3.99	3.98
		6.85	5.89	5.77	6.35	5.95	6.12		4.54	2.59	2.71	2.53	1.91	2.3			5.21	6.13	3.03	2.93	3.78
		6.73	6.67	7.35	5.95	7.91	6.52		4.5	2.28	2.14	2.26	2.13	2.5			3.88	5.84	2.8	3.41	3.89
		7.49	8.08	5.64	6.73	5.28	5.84		4.82	1.98	3.02	3.15	1.81	2.78			5.16	4.34	2.72	4.32	3.23
		6.68	6.66	6.52	7.54	6.06	7.13		3.4	2	3.26	2.58	3.21	2.89			4.21	5.67	3.64	4.06	3.51
		7.1	6.02	6.44	6.99	5.18	6.57		3.7	2.81	2.68	3.37	2.92	1.54			4.04	3.7	3.1	4.27	3.97
		6.65	6.71	6.35	5.44	6.58	5.01		3.47	2.11	2.28	4.24	2.24	1.48			4.61	5.6	2.65	3.55	3.93
		6.6	5.91	6.69	5.98	5.64	5.98		3.13	2.57	2.19	3.4	2.03	2.4			4.28	4.25	3.36	3.71	4.83
		5.67	4.61	5.66	7.81	6.94	6.54		3.24	2.54	2.23	2.71	1.72	1.95			4.94	5.1	2.96	4.11	4.21
		6.9	7.42	5.64	7.15	6.04	6.17		5.69	2.62	2.54	2.73	1.77	2.9			3.49	4.81	3.35	4.18	4.37
		7.65	6.74	7.42	6.86	7.68	6.3		4.11	2.66	2.27	2.99	2.53	2.09			4.37	4.63	2.55	4.13	4.61
		7.43	6.93	5.08	5.31	5.1	5.83		3.39	2.2	2.31	2.84	2.11	3.38			3.4	5.72	2.78	2.48	4.42
		6.89	7.09	5.99	5.76	4.98	5.85		3.86	2.11	2.48	3.01	1.77	2.21			5.75	4.53	2.62	3.15	4.46
		7.13	7.83	6.28	5.79	6.67	8.63		3.75	2.49	2.11	3.52	2.08	1.97			3.27	4.58	1.93	4.65	4.12
		6.37	7.29	6.38	7.92	7.21	7.77		4.93	2.48	2.03	4.07	2.33	2.29			4.26	5.18	1.71	4.44	4.4
		6.04	6.05	5.09	6.05	4.97	7.3		3.17	2.23	1.72	3.18	2.61	3.62			4.6	4.02	1.69	3.75	3.61
		7.46	6.77	5.73	6.36	6.36	7.48		3.06	2.08	2.88	3.77	1.99	2.45			4.68	3.37	2.27	4.73	3.42
		7.49	6.58	6.99	6.84	7.44	6.86		3.64	1.94	2.5	3.08	2.15	3.07			3.67	4.27	2.43	3.12	4.27
		6.33	6.91	6.35	6.24	7.61	6.11		4.29	1.88	2.02	2.46	2.77	2.42			2.71	5.06	3.18	4.18	4.23
		7.68	6.73	6.17	5.57	7.59	6.65		4.46	2.63	1.86	3.4	2.27	4.18			4.52	5.18	2.9	4.53	5.08
		5.55	5.25	5.67	6.38	7.19	7.89		4.74	1.96	3.9	3.5	1.85	2.01			3.51	3.87	1.95	5.12	4.17
		6.18	6.96	6.91	6.26	5.68	7.09		3.51	2.04	2.81	2.88	2.15	1.64			4.46	4.18	2.77	3.89	4.3
		6.27	5.93	5.54	5.73	7.12	5.56		3.64	2.62	3.09	2.62	1.89	2.24			2.82	4	2.47	4.1	6.02
		6.53	5.84	5.43	6.38	8.01	6.67		3.14	2.49	2.15	2.46	2.13	2.42			4.72	5.25	2.66	4.36	4.52
		6.12	7.07	5.04	5.02	6.24	5.9		2.86	2.88	3.51	2.64	2.22	2.28			3.03	4.17	3.4	3.61	3.51
		6.23	6.79	5.49	6.11	5.61	5.89		3.28	2.67	2.61	3.08	2.84	2.39			3.89	4.32	1.65	2.6	3.7
		8.21	6.85	5.94	4.94	6.89	6.93		4.05	2.45	2.42	3.69	1.87	1.91			4.6	3.98	1.97	4.29	3.28
		6.96	5.75	7.36	5.56	7.09	7.37		4.84	2.34	2.42	2.72	1.96	2.54			2.87	5.84	1.98	3.49	4.63
		7.9	6.92	6.96	5.84	6.48	5.77		4.21	3.88	2.79	2.2	1.93	2.16			5.35	4.23	2.62	3.43	3.88
		7.14	6.64	5.71	6.66	6.46	6.76		4.3	3.04	2.66	2.89	2.76	2.66			4.16	6.16	2.64	3.32	4.94
		7.08	5.99	5.7	7.31	5.26	8.16		2.96	2.71	2.46	2.89	2.33	2.12			4.47	4.47	2.08	4.45	4.96
		8.23	6.49	5.75	5.22	6.28	6.09		3.98	2.94	2.28	2.56	2.03	2.38			4.4	4.56	2.08	3.82	4.64
		7.12	6.13	5.62	6.18	6.11	5.77		3.56	3.19	2.07	2.98	2.02	3.04			4.59	5.16	2.54	3.48	5.58
		7.38	6.88	6.32	5	6.09	6.72		5.26	2.54	2.17	2.71	2.58	2.36			2.82	3.98	1.93	4.75	3.8
		7.94	7.79	5.71	7.44	5.94	7.51		4.63	2.74	2.79	2.93	3.07	3.7			5.47	3.75	1.69	2.79	4.52
		7.37	6.66	7.88	6.42	7.72	7.55		4.01	2.14	2.48	2.67	2.04	2.26			3.53	3.95	3.05	3.12	3.5
		7.66	5.28	6.48	5.48	5.82	6.76		3.18	3.02	2.2	2.64	2.96	2.05			3.88	4.08	2.98	4.04	4.26
		8.61	6.85	7.26	6.6	6.42	8.1		3.09	4.28	2.66	3.64	2.32	2.35			3.97	5.33	3.08	3.09	4.42
		7.51	5.25	6.51	6.74	6.5	7.1		2.91	3.18	3.26	2.33	3.02	2.6			3.49	5.14	2.78	4.98	4.26
		6.71	7.48	5.95	4.93	5.23	6.3		2.83	2.5	3.45	2.14	1.9	1.9			3.19	3.99	3.22	3.57	4.01
		7.77	5.38	5.7	7.48	7.17	5.64		2.66	3.02	1.88	3.82	2.83	2.4			3.97	5.58	2.58	3.74	5.38
		6.88	5.75	6.92	7.85	7.05	6.2		3.09	1.92	3.96	3.4	2.29	1.9			3.3	4.14	2.27	4.02	3.57
		5.55	6.72	6.61	6.97	6.21	5.92		3.7	3.38	2.81	3.98	2.66	2.89			3.66	4.14	2.8	3.46	4.57
		5.18	5.83	8.23	5.53	6.69	7.24		4.84	3.29	2.94	2.87	1.94	3.02			3.16	3.82	2.62	3.75	4.39
		6.88	7.05	6.06	7.27	7.44	7.34		3.43	2.45	2.3	2.39	1.96	3.86			4.38	4.3	2.45	2.9	6.06
		8.22	5.38	7.13	7.08	7.03	6.11		3.75	2.43	2.3	2.57	2.34	2.81			3.59	4.19	2.21	4.77	4.57
		7.04	5.5	6.49	5.81	5.42	7.52		4.57	2.67	2.62	3.16	1.91	2			3.68	3.81	1.92	2.73	4.54
		6.62	5.01	6.16	6.85	6.02	7.75		4.25	2.4	2.99	2.49	2.35	3.19			4.69	4.37	1.86	4.12	5.12
		7.21	7	5.28	7.36	7.02	6.09		5.19	3.1	2.41	1.85	2.02	2.58			3.85	4.06	3.47	2.96	6.01
		7.04	5.91	5.41	5.33	7.18	6.26		4.63	2.49	2.15	2.86	2.15	1.91			2.97	5.31	2.18	3.71	4.72
		7.5	5.68	4.98	6.78	6.55	5.75		3.01	2.26	2.14	3.89	2.22	1.98			2.49	3.44	2.81	4.73	5.24
		8.21	7.22	7.09	6.13	6.47	7.55		2.6	3	2.61	2.47	1.48	1.6			3.94	5.22	2.24	3.26	3.71
		7.01	6.73	5.54	6.65	6.3	5.78		3.89	4.17	2.44	3.23	2.32	1.84			4.12	5.13	2.6	4.69	4.27
		7.95	6.94	6.66	6.94	6.49	6.67		3.96	3.41	2.29	3.37	1.8	1.75			4.49	5.58	1.73	3.54	4.84
		7.17	5.92	6.07	5.42	7.55	6.13		4.33	2.66	2.63	2.73	2.02	2.11			3.46	5.39	2.4	3.2	4.59
		5.72	5.79	6.5	6.4	6.29	6.32		3.8	4.22	2.32	2.63	2.17	2.96			4.56	5.25	2.06	3.38	5.92
		6.49	6.09	5.29	5.55	7.41	6.88		3.74	3.02	1.96	3.03	1.6	3.07			4.28	5.47	2.64	3.69	4.53
		5.42	4.91	6.56	4.77	6.79	5.95		4.7	2.58	2.37	2.16	1.55	2.1			4.14	5.35	2.94	3.19	4.26
		7.63	4.92	7.59	6.47	6.62	6.83		3.56	3.03	1.93	3.06	2.31	2.74			5.08	4.92	1.82	4.64	4.62
		6.72	6.32	5.24	5.04	6.79	5.9		4.45	2.83	2.57	3.06	1.98	2.97			3.2	5.9	2.43	3.12	5.53
		6.26	6.2	6.1	6.84	7.21	7.84		4.07	2.93	1.99	2.44	2.34	2.09			4.83	4.85	2.1	5.15	4.98
		6.56	5.49	7.13	5.23	6.81	6.81		4.42	2.12	2.21	2.06	2.33	2.13			4.17	5.78	2.21	5.15	4.61
		6.44	4.48	6.4	7.42	5.96	5.51		4.14	2.19	2.39	4.11	2.43	2.21			5.72	5.42	1.75	4.74	4.22
		5.84	6.18	5.31	7.57	7.67	5.49		3.29	3.03	1.81	2.37	1.95	2.27			4.07	5.54	2.03	5.08	4.21
		6.64	6.29	6.93	7.73	5.77	7.14		4.3	3.21	2.34	4.12	1.99	2.59			4.04	4.52	2.25	4.47	5.44
		6.13	7.23	8.1	7.49	6.92	6.47		3.04	2.24	2.77	1.92	1.86	2.52			4.39	4.12	1.68	4.31	4.78
		7.9	6.03	5.61	6.52	5.09	5.41		3.96	2.74	1.78	2.39	3.15	2.29			4.35	5.28	2.88	5.17	4.58
		6.49	7.23	6.61	6.17	5.66	6.24		3.42	3.48	2.47	3.82	2.63	2.76			3.59	4.66	2.83	3.47	3.45
		7.1	5.35	5.5	5.27	6.76	7.23		2.94	2.43	1.9	3.07	2.55	2.54			3.76	3.72	2.07	4.55	4.16
		6.11	7.58	6.75	5.76	6.17	6.03		5.66	3.83	1.73	3.19	3.29	2.34			3.8	5.19	3.02	3.28	3.47
		7.48	5.62	5.73	5.75	7.21	6.21		3.92	3.67	1.88	2.7	2.74	1.85			3.92	5.17	2.61	4.78	4.51
		5.28	5.53	6.29	6.25	6.39	6.34		3.73	3.09	2.38	2.55	3.66	2.93			4.65	5.12	1.83	3.32	5.3
		7.51	5.74	5.87	5.36	6.18	5.68		3.49	3.12	2.08	1.83	2.62	2.47			4.01	3.94	1.74	3.69	3.61
		6.63	5.3	5.11	5.84	6.18	8.04		2.92	2.85	1.69	2.97	2.3	2.68			3.65	4.94	1.72	4.53	3.63
		7.12	6.42	6.27	6.11	7.4	7.45		3.57	3.29	2.37	2	3.08	3.21			2.67	4.66	2.29	3.48	5.4
		7.12	6.43	7.19	5.66	6.51	6.47		3.49	2.2	2.17	2.54	2.46	2.27			2.44	4.34	2.42	4.9	3.06
		5.56	5.78	6.68	6.76	6.46	7.69		3.88	2.44	2.27	2.49	2.33	2.26			4.53	4.26	1.96	3.03	3.18
		5.98	5.68	5.04	5.99	6.07	7.41		3.4	2.46	2.58	2.15	2.21	2.27			3.82	5.55	2.02	4.21	5.23
		7.52	6.77	5.58	4.79	5.39	6.91		2.82	4.21	1.88	2	1.58	3.73			3.17	5.01	2.6	3.45	3.77
		6.77	7.23	6.7	7.74	6.38	6.51		3.53	3.07	2.1	3.4	1.29	3.28			5.4	5.8	1.76	3.18	2.6
		7.97	5.95	6.19	5.25	4.98	7.14		2.65	2.84	1.95	2.94	1.37	3.55			4.18	4.41	2.38	4.12	4.27
		6.74	5	5.02	4.7	5.59	7.82		4.73	4.09	1.98	2.95	1.5	2.89			3	3.6	1.78	3.4	3.15
		5.56	6.64	5.51	6.83	6.97	6.34		3.29	2.83	1.93	3.1	2.02	2.74			3.6	5.59	1.96	4.62	3.19
		7.18	6.51	6.35	6.59	5.57	6.38		3.51	2.98	2.36	2.2	1.97	2.18			3.48	4.14	1.98	3.27	5.53
		7.33	7.28	5.93	6.54	5.4	6.95		4.01	4.15	2.71	3.13	2.24	1.47			4.46	4.18	1.73	3.61	3.2
		6.18	6.54	5.35	6.61	6.19	7.71		3.97	2.56	2.43	2.99	2.01	1.98			3.19	4.61	2.35	3.11	5.69
		7.52	6.43	6.78	5.22	6.61	5.65		2.7	3.03	2.88	3.36	2.3	2.83			4.03	3.76	2.82	4.86	3.39
		8.01	5.66	6.36	6.62	5.15	6.86		3.65	2.62	2.26	2.5	3.18	3.44			2.69	4.2	2.02	3.46	3.12
		6.34	7.42	5.62	6.6	6.28	5.3		3.05	2.61	2.25	3.47	3.03	2.49			3.99	4.7	2.73	5.76	4.38
		6.9	5.16	5.4	5.82	5.44	5.4		3.04	1.91	1.72	2.66	2.49	2.6			2.84	4.93	2.24	3.41	3.35

## Sheet: Fig.4 Bar
Fig. 4 Bar graphs in cm		* excluded values
Ammonium
wt	Δ A184-G203	Δ G204-G223	Δ E224-G243	Δ H244-P263	Δ A264-G282	Δ nit-9
31.8	34.9	34.4	35.4	33.1	33.2	37.1
33.7	33.7	30.8	35.1	32.9	33.2	38.7
33.9	34.9	31.7	34.3	32.7	31.9	31.9
35.2	34.3	31.7	35.9	33	32.6	34
32	36.6	35.6	34.1	32.9	33.3	34.2
39.1	34.1					31.5
	33.5
	32.4
	34
	33.4
Nitrate
wt	Δ A184-G203	Δ G204-G223	Δ E224-G243	Δ H244-P263	Δ A264-G282	Δ nit-9
33.3	10.9	30.3	30.8	29.2	31.7	23.3
32.5	11.5	29.9	29.3	31	31.2	15.6
32	10.4	33.8	31.1	29.6	30.9	15.9
32.8	11.4	29.8	31.4	30.4	27.9	22.2
33.1	10.1	27.8	30.4	29.5	31	18.8
	12.1
	12.1
	11.8
	13.3
	12.2
Chlorate
wt	Δ A184-G203	Δ G204-G223	Δ E224-G243	Δ H244-P263	Δ A264-G282	Δ nit-9
3.8	27.1	2.2	2.7	3.2	1.3	25.5
1.2	24.5	0.3	2.9	2.4	0.5	31.7
2	23.6	0.5	3.4	1.7	0	29.2
5.8	26.5	0.4	3.6	7.6	0	31.8
4.9	23.2	0.7	2.3	2.6	0	33.4
	16.7
	23.2
	22.3
	22.3
	24.6

## Sheet: Fig.4 XY
Fig.4 XY graphs in cm (Racetube over time)				* excluded values
Ammonium
Time [h]	wt	wt	wt	wt	wt	wt	Δ A184-G203	Δ A184-G203	Δ A184-G203	Δ A184-G203	Δ A184-G203	Δ A184-G203	Δ G204-G223	Δ G204-G223	Δ G204-G223	Δ G204-G223	Δ G204-G223	Δ G204-G223	Δ E224-G243	Δ E224-G243	Δ E224-G243	Δ E224-G243	Δ E224-G243	Δ E224-G243	Δ H244-P263	Δ H244-P263	Δ H244-P263	Δ H244-P263	Δ H244-P263	Δ H244-P263	Δ A264-G282	Δ A264-G282	Δ A264-G282	Δ A264-G282	Δ A264-G282	Δ A264-G282	Δ nit-9	Δ nit-9	Δ nit-9	Δ nit-9	Δ nit-9	Δ nit-9
0	0	0	0	0	0	0	0	0	0	0	0		0	0	0	0	0		0	0	0	0	0		0	0	0	0	0		0	0	0	0	0		0	0	0	0	0	0
24	3.4	3.4	3.7	3.7	3.3	3.8	4.1	3.5	4.4	4	4.4		4.1	1.8	4.3	4	5.5		3.9	3.8	4	4.5	3.7		3.4	3.4	3.2	3.5	3.5		4.4	4	4.3	4.3	3.4		4.5	4.1	4.1	4	3.8	4.6
48	13.4	13.6	15.1	13.7	13.5	15.6	14.1	14	14.6	13.8	14.8		14.1	10.9	13.7	14.2	15.9		14.4	14.2	13.8	14.4	13.5		13.7	13.6	13	13.7	13.4		15.4	14.5	15.3	14.8	13.5		15.5	15.9	13.5	14.2	13.5	14.6
72	22.6	24.3	25.1	25.3	22.5	28.1	24.9	24.4	25.4	24.6	26		24.7	21.3	22.6	23.3	26.2		25	24.4	24.2	25.1	23.5		23.8	23.7	22.9	23.6	23.8		26.2	24.2	25.7	25.2	23.7		26.7	27.7	23.2	23.6	24.2	23.6
96	31.8	33.7	33.9	35.2	32	39.1	34.9	33.7	34.9	34.3	36.6		34.4	30.8	31.7	31.7	35.6		35.4	35.1	34.3	35.9	34.1		33.1	32.9	32.7	33	32.9		33.2	33.2	31.9	32.6	33.3		37.1	38.7	31.9	34	34.2	31.5
Nitrate
Time [h]	wt	wt	wt	wt	wt	Δ A184-G203	Δ A184-G203	Δ A184-G203	Δ A184-G203	Δ A184-G203	Δ G204-G223	Δ G204-G223	Δ G204-G223	Δ G204-G223	Δ G204-G223	Δ E224-G243	Δ E224-G243	Δ E224-G243	Δ E224-G243	Δ E224-G243	Δ H244-P263	Δ H244-P263	Δ H244-P263	Δ H244-P263	Δ H244-P263	Δ A264-G282	Δ A264-G282	Δ A264-G282	Δ A264-G282	Δ A264-G282	Δ nit-9	Δ nit-9	Δ nit-9	Δ nit-9	Δ nit-9
0	0	0	0	0	0	0	0	0	0	0	0	0	0	0	0	0	0	0	0	0	0	0	0	0	0	0	0	0	0	0	0	0	0	0	0
24	2.7	2.8	2.6	2.6	3.2	1.4	1.3	1.1	1.6	1.6	2.9	2.8	3.1	2.9	2.6	3.1	2.8	2.7	3.3	3	2	1.9	2.1	2.2	1.4	2.9	2.5	2.8	2.3	2.7	2.1	2.2	2.4	1.3	1.7
48	11.9	12.2	12	12.9	12.8	4.9	4.8	4.3	4.8	4.4	11.8	11.2	13.4	11.2	11	11.7	11.1	12.1	12	11.7	10.4	11.2	10.9	11.5	10.6	11.2	10.6	11.2	9.6	11	6.7	6.9	7.1	6.5	6.4
72	23	22.5	22.1	23.2	24	7.9	8	7.3	8.2	7.3	21.7	20.2	24.1	20.9	20.4	21.2	20.6	21.8	21.8	21.4	20.2	21.5	20.9	21.5	20.3	21.8	20.8	22	18.7	21.2	13.6	11.6	11.8	13.6	11.9
96	33.3	32.5	32	32.8	33.1	10.9	11.5	10.4	11.4	10.1	30.3	29.9	33.8	29.8	27.8	30.8	29.3	31.1	31.4	30.4	29.2	31	29.6	30.4	29.5	31.7	31.2	30.9	27.9	31	23.3	15.6	15.9	22.2	18.8
Chlorate
Time [h]	wt	wt	wt	wt	wt	Δ A184-G203	Δ A184-G203	Δ A184-G203	Δ A184-G203	Δ A184-G203	Δ G204-G223	Δ G204-G223	Δ G204-G223	Δ G204-G223	Δ G204-G223	Δ E224-G243	Δ E224-G243	Δ E224-G243	Δ E224-G243	Δ E224-G243	Δ H244-P263	Δ H244-P263	Δ H244-P263	Δ H244-P263	Δ H244-P263	Δ A264-G282	Δ A264-G282	Δ A264-G282	Δ A264-G282	Δ A264-G282	Δ nit-9	Δ nit-9	Δ nit-9	Δ nit-9	Δ nit-9
0	0	0	0	0	0	0	0	0	0	0	0	0	0	0	0	0	0	0	0	0	0	0	0	0	0	0	0	0	0	0	0	0	0	0	0
24	0	0	0	0	0	2	2.6	2.1	2.1	2	0	0	0	0	0	0	0	0	0	0	0	0	0	0	0	0	0	0	0	0	2	3.2	3	3.3	3.2
48	1	0.4	0.5	1.9	1.2	10.7	10.6	9.7	9.7	9.3	0.7	0.1	0.1	0.1	0.2	0.6	0.9	0.7	0.8	0.6	0.7	0.3	0.3	1.2	0.4	0.3	0.3	0	0	0	7.2	13.2	13.4	11.4	12.2
72	3.2	1	1.4	3.7	1.9	19.1	18.4	17.4	18.8	17.1	1.3	0.2	0.3	0.2	0.4	1.3	1.9	2	2.2	1.3	2	1.4	0.9	3	1.8	0.7	0.4	0	0	0	15.5	22.7	21.8	21.2	23.4
96	3.8	1.2	2	5.8	4.9	27.1	24.5	23.6	26.5	23.2	2.2	0.3	0.5	0.4	0.7	2.7	2.9	3.4	3.6	2.3	3.2	2.4	1.7	7.6	2.6	1.3	0.5	0	0	0	25.5	31.7	29.2	31.8	33.4

## Sheet: Fig.4 micro
Microscopic data of hyphal diameter in µm	Ammonium	wt	Δ A184-G203	Δ G204-G223	Δ E224-G243	Δ H244-P263	Δ A264-G282	Δ nit-9	Nitrate	wt	Δ A184-G203	Δ G204-G223	Δ E224-G243	Δ H244-P263	Δ A264-G282	Δ nit-9	Chlorate	wt	Δ A184-G203	Δ G204-G223	Δ E224-G243	Δ H244-P263	Δ A264-G282	Δ nit-9
* excluded values		6.52	8.54	6.18	7.36	6.74	5.64	7.44		3.77	2.61	3.8	4.94	5.65	3.82	3.54		0	5.8	0	0	0	0	4.72
		6.2	7.22	6.9	7	6.17	6.41	8		3.71	2.76	3.8	5.17	5.21	3.34	3.15			5.35					4.42
		6.46	7.33	5.66	6.22	6.78	6.5	6.39		4.3	2.05	4.23	4.13	5.28	4	2.69			5.09					5.55
		6.23	6.37	6.29	6.73	7.72	7.07	6.19		2.93	2.51	4.32	3.92	5.24	3.7	2.38			5.08					3.45
		5.27	7.8	6.31	6.47	7.54	6.39	7.67		2.86	2.16	4.16	5.15	4.56	3.7	3.09			5.47					5.73
		7.38	7.43	6.79	6.34	7.65	6.42	6.88		4.39	2.4	4.42	5.56	4.53	3.25	2.58			6.02					4.68
		6.83	7.32	7.09	6.84	6.55	6.72	8.07		3.26	2.26	5.56	5.06	5.15	2.88	3.81			5.63					4.92
		7.9	7.24	6.68	8.09	7.19	6.43	7.3		3.75	2.14	4.81	4.3	4.96	2.28	3.16			5.17					3.77
		6.01	8.08	6.19	7.17	6.65	5.01	8.16		3.57	1.6	3.97	5.69	5.18	3.03	2.17			5.24					4.93
		8.11	8.27	6.75	6.81	6.25	6.5	8.85		5.14	1.72	3.83	5.62	5.06	3.28	2.17			4.9					3.94
		7.15	6.87	6.53	6.65	6.37	6.5	6.43		3.82	2.19	3.96	5.43	4.16	4.54	4.02			5.09					3.66
		7.51	6.36	6.69	6.58	6.19	6.08	7.64		4.96	2.2	3.9	5.63	5.84	3.56	2.71			5.79					3.67
		7.85	7.4	7.05	8.02	6.04	6.53	6.68		3.38	1.42	4.98	5.38	5.09	3.55	2.55			5.59					5.8
		6.02	7.14	6.56	7.48	6.85	6.73	6.78		4.28	1.74	4.79	5.39	5.23	3.57	2.36			5.44					4.78
		8.6	5.96	6.13	5.77	7.16	5.62	5.77		3.58	1.93	3.17	5.16	3.96	3.33	2.54			4.81					4.54
		7.71	6.84	6.57	7.19	7.12	6.07	5.64		2.82	1.64	3.68	5.12	4.27	3.07	2.2			5					3.5
		5.91	6.98	6.12	7.42	5.86	6.37	7.47		3.27	2.46	4.42	5.4	4.46	4.43	2.18			4.4					3.61
		5.26	7.14	5.87	8.01	7.37	7.27	6.24		4.3	2.07	3.94	5.06	4.03	4.26	3.17			5.52					4
		6.29	7.18	6.85	7.34	7.64	7.18	7.03		4.17	1.87	4.88	5.48	5.07	3.19	3.49			4.9					3.56
		6.28	6.97	5.94	7.1	7.91	7.09	6.78		3.79	1.73	4.64	5.82	4.76	3.25	2.16			4.65					4.36
		6.28	7.31	7.64	7.12	6.66	7.44	7.34		3.91	1.75	3.98	4.62	4.83	3.04	2.46			4.68					5.87
		7.7	7.65	7.32	7.24	6.9	7.46	7.63		5.05	1.51	4.17	5.16	4.56	2.25	2.27			4.14					5.27
		7.33	7.54	6.94	6.97	6.88	6.47	7.61		4.07	1.98	3.32	5.58	4.62	3.25	2.23			4.81					3.8
		6.99	6.82	7.27	5.73	6.53	7.4	6.6		5.59	1.77	3.25	5.26	4.53	3.56	3.57			5.39					4.79
		7.48	7.64	7.21	7.79	6.29	6.35	7.46		5.54	2.19	3.97	4.59	4.74	3.77	2.21			5.18					4.92
		5.96	7.46	7.57	7.79	6.33	6.71	7.62		5.44	2.38	3.6	4.52	4.74	3.7	2.16			4.06					4.78
		6.44	7.4	5.46	7.38	7.36	5.97	7.75		3.26	2.79	3.64	4.4	4.83	3.42	2.22			5.54					4.83
		6.56	7.74	5.22	7.92	7.05	6.84	6.58		4.28	2.92	4.41	4.69	4.67	3.25	2.27			5					4.77
		8.08	8.45	5.72	7.82	6.74	6.88	7.36		4.29	2.18	4.36	5	5.06	3.33	2.38			5.2					5.88
		6.1	7.71	5.73	7.65	5.87	6.64	6.02		3.45	2.42	5.17	5.47	5.14	3.41	2.1			5.12					3.98
		5.94	6.82	6.45	7.15	7.52	6.91	7.64		4.09	0.51	4.07	4.44	4.46	3.59	2.08			5.26					4.76
		6.74	7.09	6.08	7.58	7.48	6.62	7.27		2.62	1.19	3.87	4.47	4.28	4.12	2.38			5.41					4.24
		6.07	7.21	6.37	6.96	5.72	5.84	6.51		3.49	1.15	4.78	4.74	4.76	3.33	3.86			4.41					4.14
		5.79	7.12	7.02	7.26	5.76	6.41	7.93		2.83	1.7	5.23	4.69	5.42	3.38	2.99			3.91					3.63
		7.51	7.14	7.03	7.37	6.14	8.67	6.25		2.82	2	3.89	5.3	4.7	3.57	2.64			3.79					2.77
		6	6.4	6.84	5.96	5.62	7.09	7.2		4.29	1.93	3.92	5.25	4.87	3.47	2.48			3.96					3.88
		7.08	8.12	6.15	8.53	7.04	6.29	6.61		4.28	1.58	4.98	5.24	4.29	4.53	2.19			6.1					4.01
		7.58	8.31	6.25	8.58	7.02	5.85	6.86		3.05	1.67	5.55	5.28	4.07	4.21	2.88			6.21					4.69
		6.13	8.1	7.13	7.86	5.56	6.72	7.72		6.13	1.77	4.54	5.83	4.23	4.01	2.15			3.98					4.78
		8.72	7.44	7.37	8.14	6.28	7.7	7.75		3.94	1.55	5.55	5.89	4.21	3.57	2.89			4.23					6.07
		6.9	6.51	7.51	7.41	6.39	6.57	7.27		3.94	1.73	4.98	5.59	3.87	3.58	2.07			5.28					4.9
		6.67	6.33	6.4	7.19	7.6	6.53	7.08		4.52	1.75	5.2	5.78	4.27	3.46	2.13			4.39					4.49
		5.93	7.3	8.33	7.78	5.9	6.6	7.57		3.78	2.05	3.45	6.18	5.21	2.45	2.28			5.57					4.31
		5.82	7.28	7.84	7.26	6.33	6.56	8.3		2.45	1.66	3.7	6.19	4.73	3.54	1.83			4.32					4.45
		7.47	6.8	6.68	6.57	5.58	5.97	8.11		4.01	1.86	5.12	5.89	5.47	3.95	3.33			5.61					4.14
		6.55	6.45	7.74	6.74	6.3	6.25	7.65		4.08	1.81	5.15	5.8	4.89	3.25	2.69			5.38					4.27
		6.13	6.01	6.8	6.84	5.78	7.27	6.76		4.29	2.14	3.73	5.62	4.85	3.35	1.91			4.66					5.4
		7.29	5.78	6.24	6.59	5.82	6.39	6.71		4.39	2.13	4.58	5.1	4.5	3.44	2.04			5.22					4.74
		6.22	7.72	7.08	6.24	5.55	6.73	7.13		4.1	2.07	5.52	5.85	3.6	3.37	1.79			5.55					4.59
		6.6	7.42	6.29	7.78	5.1	5.94	6.88		3.89	1.5	5.77	5.72	3.78	3.23	2.03			4.92					5.26
		7.04	7.52	5.62	7.5	6.94	6.94	7.4		3.55	1.46	4.85	3.87	4.22	3.46	2.51			3.92					5.04
		7.03	6.55	6.69	7.62	7.74	5.89	7.72		3.47	1.81	5.45	3.62	4.52	3.63	2.47			3.79					4.81
		5.97	7.29	5.42	7.34	6.3	7.25	6.86		5.53	1.8	3.56	3.64	3.87	3.78	4.38			5.12					3.86
		7.45	5.66	5.85	6.78	6.02	7.89	6.55		4.34	1.91	3.61	3.41	3.99	3.76	4.31			4.75					5.16
		7.04	6.64	7.53	8.26	7.34	6.59	8.16		4.71	1.84	4.86	3.2	4.36	3.79	3.03			5.36					4.93
		7.69	6.96	7.5	7.03	6.86	7	7.64		3.77	1.37	5.18	3.26	3.88	3.76	2.16			5.12					4.81
		6.05	7.43	6.95	8.35	5.95	7.62	6.97		4.26	1.41	4.59	3.57	4.94	3.21	1.49			6.07					4.42
		6.68	7.04	7.38	8.35	6.08	8.02	7.1		4.2	1.78	4.57	3.44	4.72	2.99	1.92			6.71					4.38
		6.34	6.7	7.21	8.65	6.44	5.59	5.27		3.53	1.99	3.34	3.25	5.05	4.64	2.03			5.39					4.46
		6.86	5.59	7.83	7.44	6.68	6.5	5.91		3.58	2.02	3.27	3.36	5.24	4.25	2.19			4.82					3.94
		6.05	6.97	6.95	6.21	6.26	6.09	6.85		3.29	2	4.5	3.38	4.28	4.82	3.4			5.58					4.74
		6.82	7.39	6.12	6.31	5.53	7.03	8.17		5.38	1.95	4.69	3.38	4.19	3.99	3.22			4.6					4.33
		6.62	7.33	6.45	7.89	6.56	6.69	6.74		3.85	1.6	2.93	3.4	3.79	2.93	3.97			6.52					5.26
		6.56	7.23	6.28	7.85	5.12	7.21	7.61		3.3	1.92	3.09	3.68	3.71	3.28	3.56			6.08					4.55
		6.44	7	5.39	6.24	6.09	5.98	7.07		3.82	1.87	4.48	3.75	3.99	4.41	3.52			4.61					3.85
		7.18	7.98	5.56	6.56	6.55	6.94	6.98		4.39	2.35	4.07	4.09	3.91	4.57	2.72			4.16					4.12
		5.57	8.02	5.18	6.88	5.37	7.89	6.09		3.06	2.08	4.83	4.09	4.83	3.75	2.57			4.91					3.66
		6.05	7.15	6.24	6.27	5.74	8.65	7.69		3.09	1.24	5.54	3.38	4.7	3.69	2.5			4.94					6.24
		6.79	7.54	6.27	7.65	7.35	7.92	6.15		4.56	1.45	3.89	2.5	5.31	3.2	2.85			3.71					3.91
		5.24	8.32	6.19	6.88	7.86	8.6	7.7		4.16	2.06	3.99	2.7	5.41	4.16	2.57			3.83					3.26
		6.23	6.66	6.47	6.48	8.14	7.16	7.18		3.33	2.3	4.18	3.63	4.74	3.56	3.7			2.16					4.22
		6.81	5.34	5.87	6.63	7.73	6.4	6.39		3.23	2.03	4.26	3.88	4.6	3.67	2.95			2.7					4.67
		6.98	5.52	6.4	7.5	5.51	7.21	7.23		4.2	1.94	3.31	3.15	4.6	4.16	2.9			2.39					4.62
		6.39	5.99	6.28	7.51	5.68	8.48	6.94		3.5	1.99	3.6	3.19	5.08	4.11	2.71			2.46					4.02
		6.54	6.53	6.97	5.64	7.51	6.83	7.35		4.81	1.69	5.37	3.3	3.88	3.52	2.57			2.64					3.56
		6.87	6.67	7.53	6.49	7.09	7.4	8.29		3.89	1.89	5.04	3.51	3.63	3.85	2.73			2.94					4.51
		5.91	5.57	6.48	8.46	7.56	7.6	7.11		4.71	2.12	4.78	2.87	4.8	3.09	2.7			3.2					5.48
		5.39	6.51	6.12	7.95	7.32	6.58	5.39		4.25	2.48	4.17	2.85	4.23	3.19	2.16			3.21					3.41
		6.24	6.88	6.25	7.24	6.74	5.65	6.33		4.47	2.23	4.27	3.73	5.09	4.08	3.46			4.01					4.27
		5.59	7.13	5.65	6.43	7.06	6.18	6.95		3.62	2.54	4.15	3.39	5.02	3.71	2.9			3.47					4.69
		8.42	6.29	6.42	7.65	6.88	5.21	7.62		3.55	2.66	4.33	3.28	5.19	2.66	2.09			4.89					4.63
		7.98	6.36	5.83	7.01	7	5.35	6.17		5.89	3.01	3.9	3.48	5.33	3.63	2.72			5.31					4.56
		6.68	7.08	6.29	6.54	6.85	6.82	6.67		5.52	3	4.74	3.48	5.1	4.28	2.79			5.15					5.09
		5.93	7.18	6.36	6.65	6.74	6.9	6.26		3.92	2.94	4.43	3.68	5.26	6.14	3.03			5					4.19
		7.14	7.49	5.55	6.89	6.51	7.13	6.12		4.75	3.06	3.74	3.73	4.07	3.84	1.96			4.12					3.77
		6.2	6.54	6.3	6.12	7.01	6.36	6.36		3.46	2.58	3.24	3.29	3.86	3.36	2.22			3.97					3.5
		7.41	8.3	6.14	7.82	6.86	7.3	6.19		5.45	2.61	3.55	2.08	3.43	2.99	2.34			4.33					3.75
		6.85	8.46	5.8	7.38	7.72	5.63	7.1		4.73	1.97	4.34	2.47	3.45	3.91	1.62			4.43					5.1
		5.54	6.66	6.38	7.9	6.28	6.07	6.99		3.76	1.87	3.94	2.53	4.56	3.46	1.99			5.05					4.47
		7.22	7.7	6.88	7.74	6.42	7.95	6.56		5.24	1.69	3.41	2.58	4.59	3.28	2.12			5.24					4.49
		7.86	7.07	7.76	6.82	5.54	7.47	7.09		3.42	1.52	4.03	4.04	4.51	3.07	2.19			4.66					3.23
		7.67	5.87	7.38	7.72	5.42	7.02	7.04		3.36	1.51	4.31	3.82	4.85	2.82	1.96			4.59					4.9
		7.51	6.62	6.06	6.43	6.63	6.1	6.03		3.75	1.48	4.91	2.89	3.78	3.24	2.31			4.84					3.9
		7.92	6.69	5.71	5.55	6.89	6.13	7.42		3.1	1.73	5.41	2.83	3.51	3.32	3.66			4.9					3.67
		5.98	5.93	7.13	6.97	4.45	6.91	7.27		4.25	1.24	3.81	3.5	3.72	4.68	3.52			4.36					3.01
		7.55	6.09	7.43	5.93	5.08	7.74	6.89		4.12	2.51	4.26	3.54	3.73	3.37	2.69			3.89					3.21
		7.58	6.4	7.35	7.62	7.56	8.02	6.46		3.33	2.08	4.99	4.26	3.35	5.52	2.57			4.73					4.94
		7.1	8.01	7.75	7.72	6.98	8.17	6.34		4.01	2.25	4.63	4.15	3.61	5.37	2.47			5.15					3.86
		7.79	6.24	7.64	6.71	6.14	6.81	6.45		5.23	2.33	3.32	2.99	3.81	3.41	3.31			3.92					3.61
		7.83	6.54	8.03	6.69	5.99	7.49	6.86		3.54	3.66	3.1	2.93	3.35	3.39	2.02			4					2.53
		6.18	6.59	6.92	6.53	6.95	5.75	6.98		3.93	3.64	4.13	4.25	4.82	4.63	2.58			4.67					3.62
		6.78	5.99	6.82	7.13	6.96	6.49	7.44		5.86	1.72	4.37	4.29	4.39	4.1	1.77			4.66					3.08
		8.28	6.4	5.88	7.53	5.63	6.43	7.85		3.76	1.72	4.99	4.75	5	4.23	2.28			4.29					4.85
		6.89	7	6.62	7.03	5.54	5.49	6.65		4.19	1.63	4.67	4.66	4.99	3.64	2.86			4.35					3.9
		6.33	7.6	7.44	8.61	6.48	6.59	7.22		4.5	1.52	3.97	5.4	3.62	2.45	1.99			5.27					3.23
		6.06	7.27	6.66	8.73	6.58	6.16	7.02		4.03	1.9	4.18	5.17	4.22	2.94	1.95			4.55					4.91
		6.08	6.67	5.87	7.24	6.3	7.05	5.87		3.04	1.59	4.14	4.49	3.68	3.74	2.84			5.08					3.31
		7.55	6.4	6.19	7.53	6.59	7.05	6.73		3.36	3.11	4.4	4.39	3.35	3.56	2.16			4.68					3.86
		7.27	6.8	6.43	6.62	6.27	6.73	5.13		5.4	3.19	5.22	3.47	3.26	4.13	1.92			4.63					3.05
		7.47	7.05	6.03	6.66	5.81	7.01	6.8		4.21	3.32	5.35	3.46	3.54	3.96	2.2			4.91					2.81
		5.84	7.12	6.97	7.52	5.83	6.46	7.16		4.11	3.2	5.25	3.88	3.96	2.58	2.94			3.78					3.98
		6.85	6.99	6.07	7.57	5.48	6.67	6.12		4.54	2.5	4.9	3.91	4.2	3.37	2.3			4.01					3.78
		6.73	6.47	7.97	6.85	5.37	6.63	6.52		4.5	2.32	5.14	4.24	3.54	4.04	2.5			4.33					3.89
		7.49	6.13	7.08	7.06	5.78	7.27	5.84		4.82	2.7	5.31	4.31	3.14	3.51	2.78			4.63					3.23
		6.68	7.16	6.75	6.76	6.54	6.65	7.13		3.4	3.01	4.37	4.96	4.04	4.23	2.89			4.11					3.51
		7.1	7.26	8.18	6.96	6.63	5.14	6.57		3.7	2.98	4.45	4.64	3.74	3.59	1.54			5.03					3.97
		6.65	6.95	7.81	7.19	4.61	7.65	5.01		3.47	2.64	5.08	4.22	4.66	2.61	1.48			3.71					3.93
		6.6	6.11	8.02	7.15	4.55	7.27	5.98		3.13	2.89	5.53	4.77	4.43	2.98	2.4			3.88					4.83
		5.67	6.74	7.26	7.21	5.97	6.93	6.54		3.24	2.67	3.96	4.29	5.25	4.62	1.95			3.89					4.21
		6.9	7.37	6.05	7.4	5.47	7.55	6.17		5.69	2.62	4.52	4.53	4.83	3.91	2.9			3.96					4.37
		7.65	7.75	7.24	8.62	6.64	6.62	6.3		4.11	2.55	5.37	3.94	4.41	3.8	2.09			4.48					4.61
		7.43	7.75	7.89	7.3	7.35	7.63	5.83		3.39	2.6	4.98	4.2	4.26	4.05	3.38			4.27					4.42
		6.89	6.94	7.04	6.82	6.4	7.87	5.85		3.86	2.61	5.01	4.35	4.01	3.43	2.21			6.11					4.46
		7.13	6.99	6.02	5.8	6.47	8.17	8.63		3.75	2.33	4.35	4.42	4.24	3.94	1.97			4.94					4.12
		6.37	7.59	8.11	8	6.26	7.13	7.77		4.93	2.63	4.96	5.45	3.42	1.99	2.29			4.84					4.4
		6.04	6.49	8.99	8.51	5.98	5.56	7.3		3.17	3.06	4.74	4.81	3.16	2.53	3.62			5.26					3.61
		7.46	5.31	6.7	7.15	6.01	7.63	7.48		3.06	2.61	3.99	4.42	3.97	2.85	2.45			5.13					3.42
		7.49	6.59	6.66	7.84	6.74	6.71	6.86		3.64	2.63	4.25	4.47	3.55	2.93	3.07			4.88					4.27
		6.33	6.27	6.63	6.39	5.94	7.25	6.11		4.29	2.68	3.72	3.36	3.05	3.29	2.42			5.91					4.23
		7.68	6.5	6.96	6.68	6.87	6.53	6.65		4.46	3.71	4.38	3.73	3.19	2.94	4.18			4.91					5.08
		5.55	7.2	6.38	8.16	6.58	7.39	7.89		4.74	3.6	4.94	4.47	5.1	3.02	2.01			5.16					4.17
		6.18	7.95	6.78	7.9	6.94	7.17	7.09		3.51	3.1	4.48	4.85	5.51	3.3	1.64			5.82					4.3
		6.27	6.79	6.02	6.15	7.01	6.67	5.56		3.64	2.68	3.22	4.39	3.78	4.87	2.24			4.13					6.02
		6.53	6.54	6.08	6.22	6.84	5.18	6.67		3.14	3.16	4.34	4.64	4.05	3.78	2.42			4.48					4.52
		6.12	7.01	5.93	7.2	6.09	7.53	5.9		2.86	3.13	5.46	3.66	3.03	3.84	2.28			4.99					3.51
		6.23	7.61	5.69	7.56	6.38	8.36	5.89		3.28	2.62	5.3	3.73	3.52	3.48	2.39			5.31					3.7
		8.21	7.68	6.48	6.13	7.58	5.29	6.93		4.05	2.98	5.03	4.76	3.96	3.07	1.91			4.58					3.28
		6.96	7.86	7.11	6.72	7.16	5.96	7.37		4.84	2.61	5.04	5.4	4.13	3.06	2.54			4.68					4.63
		7.9	7.56	7.24	7.84	6.51	4.76	5.77		4.21	2.81	4.72	4.13	4.01	3.07	2.16			4.75					3.88
		7.14	8.17	6.1	7.58	6.5	5.03	6.76		4.3	2.67	4.97	3.73	4.2	3.06	2.66			5.37					4.94
		7.08	6.25	6.75	7.52	7.31	7.16	8.16		2.96	2.86	5.43	3.84	3.2	3.01	2.12			3.94					4.96
		8.23	6.91	6.86	7.26	7.34	7.09	6.09		3.98	2.26	5.55	4.02	2.99	2.93	2.38			4.35					4.64
		7.12	6.81	6.32	7.07	4.92	5.92	5.77		3.56	2.44	5.37	4.42	2.84	3.37	3.04			3.57					5.58
		7.38	6.8	6.2	8.15	5.65	5.11	6.72		5.26	2.78	5.56	4.07	2.87	3.1	2.36			3.69					3.8
		7.94	6.34	6.32	6.47	6.93	7.2	7.51		4.63	2.79	4.37	3.95	5.28	2.95	3.7			4.32					4.52
		7.37	7.27	6.3	7.75	6.27	5.96	7.55		4.01	3.12	4.61	3.97	5.24	2.94	2.26			4.67					3.5
		7.66	5.64	6.21	8.04	6.78	7.01	6.76		3.18	2.98	4.21	3.8	3.84	3.41	2.05			4.68					4.26
		8.61	5.47	6.76	8.49	6.76	7.38	8.1		3.09	2.33	4.01	3.74	4	3.56	2.35			4.41					4.42
		7.51	4.74	7.39	7.99	5.66	6.73	7.1		2.91	2.13	3.48	4.24	4.28	3.8	2.6			4.59					4.26
		6.71	6.84	6.02	8.53	6.66	6.69	6.3		2.83	2.97	3.6	4.77	3.5	3.03	1.9			5.07					4.01
		7.77	6.09	6.43	6.64	6.89	7.65	5.64		2.66	2.47	5.15	5.28	5.09	3.99	2.4			4.6					5.38
		6.88	6.24	6.37	8.24	6.52	8.04	6.2		3.09	2.97	5.11	4.95	5.35	3.96	1.9			4.99					3.57
		5.55	6.94	6.2	8.46	7.52	6.33	5.92		3.7	2.8	5.66	4.24	5.73	3.54	2.89			5.14					4.57
		5.18	7.7	5.86	8.83	6.92	6.7	7.24		4.84	3.33	4.54	3.91	5.28	3.8	3.02			4.94					4.39
		6.88	6.09	6.31	6.01	6.17	6.87	7.34		3.43	3.2	4.86	5.27	4.89	4.97	3.86			4.67					6.06
		8.22	7.32	6.17	7.11	6.31	6.76	6.11		3.75	2.97	4.63	5.34	5.42	4.34	2.81			5.29					4.57
		7.04	5.35	6.38	6.41	7.35	5.63	7.52		4.57	2.89	5.19	4.03	5.37	3.25	2			5.43					4.54
		6.62	6.47	6.21	8.06	5.72	5.49	7.75		4.25	2.52	4.89	4.1	4.44	4.21	3.19			4.33					5.12
		7.21	6.12	6.32	6.78	5.61	6.1	6.09		5.19	2.6	3.94	4.84	5.72	4.19	2.58			5.19					6.01
		7.04	6.84	6.41	7.82	4.74	6	6.26		4.63	2.76	3.86	4.86	5.46	4.33	1.91			4.79					4.72
		7.5	6.78	5.6	7.66	5.62	6.37	5.75		3.01	2.82	4.72	4.88	4.14	3.45	1.98			5.21					5.24
		8.21	6.4	6.47	6.86	5.71	6.89	7.55		2.6	3.36	4.3	4.78	4.11	2.77	1.6			5.12					3.71
		7.01	6.39	4.58	6.72	7.5	5.77	5.78		3.89	3.52	2.91	3.77	5.48	3.67	1.84			4.38					4.27
		7.95	7.11	4.23	7.71	6.77	6.56	6.67		3.96	2.92	2.59	3.96	5.13	3.75	1.75			5.14					4.84
		7.17	6.58	6.18	7.02	4.5	6.73	6.13		4.33	3.03	5.97	4.98	3.73	5.05	2.11			5.72					4.59
		5.72	6.54	5.55	7.84	5.22	6.92	6.32		3.8	2.96	5.35	5.01	4.15	3.73	2.96			5.52					5.92
		6.49	7.47	6.39	8.26	6.85	6.36	6.88		3.74	3.48	4.73	4.21	3.55	3.03	3.07			3.74					4.53
		5.42	7.3	6.21	6.78	7.49	6.55	5.95		4.7	2.95	4.96	4.21	3.82	3.06	2.1			4.23					4.26
		7.63	7.4	6.87	7.58	5.9	5.47	6.83		3.56	2.78	3.98	4.05	4.07	3.88	2.74			4.24					4.62
		6.72	7.03	6.99	8.74	5.24	6.81	5.9		4.45	2.61	4.38	4.44	4.11	3.92	2.97			4.72					5.53
		6.26	6.97	5.43	7.94	6.12	7.06	7.84		4.07	2.75	5.25	5.58	3.24	3.8	2.09			4.34					4.98
		6.56	5.61	6.02	8.15	6.82	8.74	6.81		4.42	3.23	5.25	5.27	3.33	3.44	2.13			4.41					4.61
		6.44	6.34	7.49	8.46	6.2	4.2	5.51		4.14	3.17	4.66		3.45	3.65	2.21			4.95					4.22
		5.84	6.32	6.49	6.96	6.02	4.86	5.49		3.29	3.16	4.96		3.68	3.33	2.27			5.89					4.21
		6.64	7.33	5.96	6.95	6.88	8.61	7.14		4.3	2.93	4.2		3.02	2.89	2.59			4.37					5.44
		6.13	7.08	5.74	6.93	7.09	7.02	6.47		3.04	3.58	4.39		2.92	2.79	2.52			5.14					4.78
		7.9	7.18	5.61	6.48	6.76	8	5.41		3.96	3.44	4.21		2.62	3.78	2.29			5.17					4.58
		6.49	7.12	5.26	6.72	5.62	8.2	6.24		3.42	3.51	4.42		2.56	3.99	2.76			5.46					3.45
		7.1	7.25	6.58	8.28	6.62	5.08	7.23		2.94	3.02	3.56		3.12	3.36	2.54			5.31					4.16
		6.11	7.62	6.57	8.22	6.94	4.7	6.03		5.66	3.64	3.67		2.99	3.39	2.34			5.2					3.47
		7.48	7.14	6.58	8.56	6.4	6.65	6.21		3.92	3.17	4.98		4.99	4.58	1.85			5.86					4.51
		5.28	6.88	6	7.92	6.48	6.83	6.34		3.73	3.36	4.67		4.71	5.23	2.93			5.07					5.3
		7.51	7.04	5.52	6.71	6.04	6.93	5.68		3.49	3.36	4.1		5.11	3.92	2.47			5.2					3.61
		6.63	6.41	6.16	6.51	6.32	6.55	8.04		2.92	3.34	3.91		3.12	3.46	2.68			5.06					3.63
		7.12	6.35	6.69	6.72	5.04	6.66	7.45		3.57	3.58	5.14		3.04	3.73	3.21			5.15					5.4
		7.12	6.25	6.04	6.27	5.67	5.68	6.47		3.49	3.75	5.21		3.66	4.11	2.27			5.1					3.06
		5.56	6.8	6.97	7.48	6.03	6.72	7.69		3.88	3.76	3.73		4.62	4.26	2.26			4.91					3.18
		5.98	7.45	6.26	6.15	6.65	6.97	7.41		3.4	2.78	3.59		4.12	4.03	2.27			5.2					5.23
		7.52	7.06	7.58	7.58	5.62	6.53	6.91		2.82	2.78	5.14		4.7	3.67	3.73			5.11					3.77
		6.77	6.86	6.83	6.31	5.65	5.69	6.51		3.53	2.6	5.22		5.63	3.69	3.28			5.84					2.6
		7.97	6.62	7.14	7.17	6.38	6.74	7.14		2.65	2.44	4.72		3.99	4.11	3.55			4.61					4.27
		6.74	7.45	6.36	6.34	6.82	7.69	7.82		4.73	3.72	4.86		3.72	3.57	2.89			5.15					3.15
		5.56	7.08	7.64	7.99	6.15	6.39	6.34		3.29	3.55	4.98		3.08	4.14	2.74			4.21					3.19
		7.18	6.3	8.14	7.57	6.28	6.56	6.38		3.51	2.32	4.92		3.78	3.69	2.18			4.34					5.53
		7.33	6.16	5.91	7.8	5.96	6.96	6.95		4.01	2.74	5.01		2.91	4	1.47			5.8					3.2
		6.18	6.37	6.06	8.12	5.47	6.73	7.71		3.97	3.68	4.87		3.08	3.89	1.98			5.06					5.69
		7.52	6.66	7.06	8.52	6.24	6.23	5.65		2.7	3.3			3.81	3.84	2.83			5.66					3.39
		8.01	6.52	7.05	7.7	6	6.03	6.86		3.65	2.65			3.95	3.79	3.44			5.42					3.12
		6.34	6.55	7.04	7.05	6.1	6.89	5.3		3.05	2.9			3.55		2.49			6.13					4.38
		6.9	7.72	8.15	6.23	5.93	6.08	5.4		3.04	2.89			3.36		2.6			5.88					3.35
			6.96								3.16
			6.03
			5.9
			6.41
			6.99

## Sheet: Fig. 5 NR Assay
NR Assay Results Fig. 5		* excluded values		nmol nitrite*(min*mg protein)-1
WT	A184-G203	G204-G223	E224-G243	H244-P263	K264-P282	nit-9 KO
20.2154	9.591	49.6993	0*	52.5663	41.2784	0
18.4657	14.7364	55.5337	0*	50.257	34.7386	5.1345
18.8484	10.4659	57.5787	0*	52.7887	30.6704	4.6971
39.5888	10.3839	61.8548	77.0833	52.0122	43.575	0
41.8745	12.2594	62.9812	78.9753	61.8056	39.9934	0
52.5044	10.1487	71.1614	86.2697	60.0339	44.3406	0
24.8852	4.6479	47.0254	56.4797	25.0219	21.3911	0
26.9521	4.6643	36.729	54.6588	26.6131	22.9276	0
25.1586	4.2924	38.446	51.3014	27.231	18.7063	0
90.0044	7.16317	30.9875	58.3935	36.04	15.3161	0
80.1126	6.83508	19.5101	70.9099	22.2277	18.1321	0
63.2273	6.83508	22.9003	62.7679	23.0206	27.6083	0

[truncated: 5 more sheets: Supplementary Figure 5 Bar, Supplementary Figure 5 XY, Supplementary Figure 5 micro, Supplementary Figure 6, Supplementary Figure 7]
